# Supplementary material for: ﻿Matrix-based key to the click beetle genera of Canada and USA with a summary of habitat use (Coleoptera, Elateridae)
Source: Zookeys. 2024 May 7;1200:75–144. doi: 10.3897/zookeys.1200.119315 (PMC11094399; doi:10.3897/zookeys.1200.119315)
Supplement: Supplementary material 1 — Key to the genera of Nearctic Elateridae v. 1.0, LIF3 file [file zookeys-1200-075_article-119315__-s001.php]

<?xml version="1.0" encoding="UTF-8"?>
<lif3_key xmlns="http://www.lucidcentral.org/2006/LIF3/">
  <properties>
    <property key="key_locale_variant" type="java.lang.String" value=""/>
    <property key="export_item_list_item_type" type="java.lang.Byte" value="1"/>
    <property key="KeyVersion" type="java.lang.String" value="1.20"/>
    <property key="key_authors" type="java.lang.String" value="Hume Douglas, Agriculture and Agri-Food Canada; Frank Etzler, Montana Department of Agriculture; Paul Johnson, South Dakota State University; James Hammond, Natural Resources Canada"/>
    <property key="view_option_entity_tree_view" type="java.lang.Boolean" value="true"/>
    <property key="key_title" type="java.lang.String" value="Elaterid  genera of Canada and USA"/>
    <property key="media_custom_thumbnail_size" type="java.lang.Integer" value="128"/>
    <property key="descriptions_transform_file" type="java.lang.String" value=""/>
    <property key="entity_option_filtered_sorting_mode" type="java.lang.Boolean" value="true"/>
    <property key="export_key_filetype" type="java.lang.Byte" value="2"/>
    <property key="key_option_allow_misinterpretations" type="java.lang.Boolean" value="true"/>
    <property key="feature_option_auto_best" type="java.lang.Boolean" value="false"/>
    <property key="view_option_feature_thumbnails" type="java.lang.Boolean" value="true"/>
    <property key="view_option_entity_thumbnails" type="java.lang.Boolean" value="true"/>
    <property key="MediaPanel_last_images_folder" type="java.lang.String" value="C:\Users\douglash\HDocs\Lucid non-network\Elaterid Key Nov 2023\Media\Images"/>
    <property key="view_option_feature_gallery" type="java.lang.Boolean" value="false"/>
    <property key="export_csv_key_filename" type="java.lang.String" value="C:\Users\douglash\OneDrive - AGR-AGR\Desktop\Email temp\Elaterid Key.csv"/>
    <property key="export_csv_key_split_files" type="java.lang.Boolean" value="false"/>
    <property key="media_default_caption" type="java.lang.String" value=""/>
    <property key="key_option_any_state_match_method" type="java.lang.Boolean" value="true"/>
    <property key="key_description" type="java.lang.String" value="A matrix key to the genera of Elateridae (adult wireworms) for Canada and USA. Some morphologically diverse genera are represented by subgenera, species groups or sets of diagnostically similar species. Using the wand tool usually improves diagnostic efficiency."/>
    <property key="view_option_feature_tree_view" type="java.lang.Boolean" value="true"/>
    <property key="export_key_filename" type="java.lang.String" value="C:\Users\douglash\OneDrive - AGR-AGR\Desktop\Email temp\Elaterid key.lif3"/>
    <property key="media_default_item_name_as_caption" type="java.lang.Boolean" value="false"/>
    <property key="descriptions_output_template" type="java.lang.String" value="C:\Users\douglash\HDocs\Lucid non-network\Elaterid key description template Jan_2024.xml"/>
    <property key="view_option_entity_list_view" type="java.lang.Boolean" value="false"/>
    <property key="media_default_copyright" type="java.lang.String" value=""/>
    <property key="media_default_text_caption" type="java.lang.String" value=""/>
    <property key="view_option_feature_expand_root_nodes" type="java.lang.Boolean" value="false"/>
    <property key="key_locale_country" type="java.lang.String" value=""/>
    <property key="key_locale_language" type="java.lang.String" value="en"/>
    <property key="key_option_all_states_match_method" type="java.lang.Boolean" value="false"/>
    <property key="media_display_image_thumbnails" type="java.lang.Boolean" value="true"/>
    <property key="media_thumb_aspect_fit" type="java.lang.Boolean" value="true"/>
    <property key="export_csv_key_transposed" type="java.lang.Boolean" value="false"/>
    <property key="export_item_list_output_type" type="java.lang.Byte" value="1"/>
    <property key="key_option_retain_uncertainitiess" type="java.lang.Boolean" value="true"/>
    <property key="view_option_feature_list_view" type="java.lang.Boolean" value="false"/>
    <property key="view_option_entity_expand_root_nodes" type="java.lang.Boolean" value="false"/>
    <property key="entity_option_ranked_sorting_mode" type="java.lang.Boolean" value="false"/>
    <property key="feature_option_auto_prune" type="java.lang.Boolean" value="false"/>
    <property key="export_item_list_filename" type="java.lang.String" value="C:\Characters.txt"/>
  </properties>
  <items>
    <item item_id="2" name="8 CARDIOPHORUS Eschscholtz, 1829" item_type="entity" item_uid="31bbb626-1798-4d33-b2d4-3bdf5a6d63a9" revision="false" entity_type="entity" is_list_view_node="true"/>
    <item item_id="3" name="3.2 AMPEDUS Dejean, 1833" item_type="entity" item_uid="1c53dac2-77e3-4ebd-8f39-cfccebb768ae" revision="false" entity_type="entity" is_list_view_node="true"/>
    <item item_id="4" name="5.2 DANOSOMA Thompson, 1859" item_type="entity" item_uid="ff765b41-7e1a-4bed-8f24-d4fd851c58e5" revision="false" entity_type="entity" is_list_view_node="true"/>
    <item item_id="5" name="5.2 LACON Laporte, 1838" item_type="entity" item_uid="98f91c3a-7831-4e68-8a38-93b312061494" revision="false" entity_type="entity" is_list_view_node="true"/>
    <item item_id="6" name="5.3 ALAUS Eschscholtz, 1829" item_type="entity" item_uid="9aa214f3-461b-4bce-a6de-108db3520361" revision="false" entity_type="entity" is_list_view_node="true"/>
    <item item_id="7" name="5.5 AEOLUS Eschscholtz, 1829" item_type="entity" item_uid="3141f685-a52d-4e33-a89b-7983b6afb97d" revision="false" entity_type="entity" is_list_view_node="true"/>
    <item item_id="8" name="5.5 MONOCREPIDIUS Eschscholtz, 1829" item_type="entity" item_uid="fcbb5b8f-9218-4b2a-9279-dcf43246d307" revision="false" entity_type="entity" is_list_view_node="true"/>
    <item item_id="9" name="1 DRAPETES Dejean, 1821" item_type="entity" item_uid="4120ba59-5616-4c86-872c-c7289375fca8" revision="false" entity_type="entity" is_list_view_node="true"/>
    <item item_id="10" name="2 OESTODES LeConte, 1853" item_type="entity" item_uid="4c28f1e1-70d7-45a9-a7d0-ee7f847d71ee" revision="false" entity_type="entity" is_list_view_node="true"/>
    <item item_id="11" name="4 PITYOBIUS LeConte, 1853" item_type="entity" item_uid="d79af199-b28d-43d8-bc76-904b8231c87b" revision="false" entity_type="entity" is_list_view_node="true"/>
    <item item_id="12" name="ATHOUS Eschscholtz, 1829 -scapularis group" item_type="entity" item_uid="b78f7732-625b-477a-a9ec-ea9352658418" revision="false" entity_type="entity" is_list_view_node="true"/>
    <item item_id="13" name="9.3 ELATHOUS Reitter, 1890" item_type="entity" item_uid="0f1c2c0f-0617-4333-9ad2-7d241fec3771" revision="false" entity_type="entity" is_list_view_node="true"/>
    <item item_id="14" name="9.3 LIMONIUS Eschscholtz, 1829" item_type="entity" item_uid="835b8acd-1abe-43bb-9b9c-87e7291911ac" revision="false" entity_type="entity" is_list_view_node="true"/>
    <item item_id="16" name="9.3 DENTICOLLIS Piller &amp; Mitterpacher, 1783" item_type="entity" item_uid="6bdc64d3-bf20-4c2d-bad6-5df4c98fdceb" revision="false" entity_type="entity" is_list_view_node="true"/>
    <item item_id="17" name="9.3 DIACANTHOUS Reitter, 1852" item_type="entity" item_uid="0666dbbb-201b-4213-9b51-de6ca04d0193" revision="false" entity_type="entity" is_list_view_node="true"/>
    <item item_id="19" name="6 ASCOLIOCERUS Méquignon, 1930" item_type="entity" item_uid="18ec098a-afb3-4277-a863-3b51f590e8b5" revision="false" entity_type="entity" is_list_view_node="true"/>
    <item item_id="20" name="6 BERNINELSONIUS Leseigneur, 1970" item_type="entity" item_uid="3abc8e22-1e18-403b-9f3a-46c17575e19a" revision="false" entity_type="entity" is_list_view_node="true"/>
    <item item_id="21" name="6 HYPNOIDUS Dillwyn, 1829" item_type="entity" item_uid="82c5f72d-bba5-4a6d-9d31-8c1dad6f76a6" revision="false" entity_type="entity" is_list_view_node="true"/>
    <item item_id="22" name="6 HYPOLITHUS Eschscholtz, 1829" item_type="entity" item_uid="ab590d97-5df9-47ef-8855-0acbe3d927af" revision="false" entity_type="entity" is_list_view_node="true"/>
    <item item_id="23" name="6 MARGAIOSTUS Stibick, 1978" item_type="entity" item_uid="91132be5-1ce8-4603-b035-1390e86dd3ba" revision="false" entity_type="entity" is_list_view_node="true"/>
    <item item_id="24" name="9.2 ACTENICERUS Kiesenwetter, 1858" item_type="entity" item_uid="09f004fe-6ef9-4487-8c21-6c0931cdd00f" revision="false" comments="Added QC specimen labelled sjaelandicus should be cuprascens or micans. No aedeagus for comparison." entity_type="entity" is_list_view_node="true"/>
    <item item_id="25" name="9.2 ANOSTIRUS C.G. Thomson, 1859" item_type="entity" item_uid="9b03f678-8a1f-477b-9e4f-d323a9e988af" revision="false" comments="Coded punctatus and vernalis. Need to see longer series for length." entity_type="entity" is_list_view_node="true"/>
    <item item_id="26" name="9.2 BECKERUS Johnson, 2008" item_type="entity" item_uid="662e83a8-72d7-402c-9f8f-4504f437d5da" revision="false" entity_type="entity" is_list_view_node="true"/>
    <item item_id="27" name="9.2 CORYMBITODES Buysson, 1904" item_type="entity" item_uid="74cf83aa-68b4-473b-92a6-159b44141afd" revision="false" entity_type="entity" is_list_view_node="true"/>
    <item item_id="28" name="9.2 CTENICERA Latreille, 1829" item_type="entity" item_uid="0c2e0cae-5af3-4ab3-8ef6-6d920f356679" revision="false" entity_type="entity" is_list_view_node="true"/>
    <item item_id="29" name="9.2 EANUS LeConte, 1861" item_type="entity" item_uid="47330899-e385-4f35-9f40-4cf3187a76f2" revision="false" entity_type="entity" is_list_view_node="true"/>
    <item item_id="30" name="9.2 HADROMORPHUS Motschulsky, 1859" item_type="entity" item_uid="4d5bfb80-eeb5-483e-893b-4b94187d88ab" revision="false" entity_type="entity" is_list_view_node="true"/>
    <item item_id="31" name="9.2 HYPOGANUS Kiesenwetter, 1858" item_type="entity" item_uid="512f11d2-7345-418b-a1b4-c4596026481b" revision="false" entity_type="entity" is_list_view_node="true"/>
    <item item_id="32" name="9.2 ACTENICEROMORPHUS Kishii" item_type="entity" item_uid="4228093d-bc16-4b4d-b612-9ddf042579f7" revision="false" entity_type="entity" is_list_view_node="true"/>
    <item item_id="33" name="9.2 METANOMUS Buysson, 1887" item_type="entity" item_uid="9946a766-5bba-4495-90ea-f7d356fe75a1" revision="false" entity_type="entity" is_list_view_node="true"/>
    <item item_id="34" name="9.2 NEOPRISTILOPHUS Buysson, 1894" item_type="entity" item_uid="9b7ccf5d-956e-4926-89e2-b301565a0d95" revision="false" entity_type="entity" is_list_view_node="true"/>
    <item item_id="35" name="9.2 NITIDOLIMONIUS Johnson, 2008" item_type="entity" item_uid="5a96c087-9fdf-4ebc-9847-0073e4b9bdf3" revision="false" entity_type="entity" is_list_view_node="true"/>
    <item item_id="36" name="9.2 OXYGONUS LeConte, 1863" item_type="entity" item_uid="1eb2a12a-b88b-4977-8257-c08b6fcee8a7" revision="false" entity_type="entity" is_list_view_node="true"/>
    <item item_id="37" name="9.2 PARACTENICERA Johnson, 2008" item_type="entity" item_uid="e48c8bb2-0b88-4051-ab9b-ce7aa131cbed" revision="false" entity_type="entity" is_list_view_node="true"/>
    <item item_id="38" name="9.2 PROSTERNON Latreille, 1834" item_type="entity" item_uid="451539a4-6ece-45ef-bc86-4a3e5227fb72" revision="false" entity_type="entity" is_list_view_node="true"/>
    <item item_id="39" name="9.2 PSEUDANOSTIRUS Dolin, 1964" item_type="entity" item_uid="01bf32e2-0825-46c9-b757-2838018266f3" revision="false" entity_type="entity" is_list_view_node="true"/>
    <item item_id="40" name="9.2 SELATOSOMUS Stephens, 1830" item_type="entity" item_uid="76b6db9b-5123-4d58-b382-c075d95dcc8b" revision="false" entity_type="entity" is_list_view_node="true"/>
    <item item_id="41" name="9.2 SETASOMUS Gurjeva, 1985" item_type="entity" item_uid="c6755f29-0336-4953-a0b9-ad802fa87d69" revision="false" entity_type="entity" is_list_view_node="true"/>
    <item item_id="42" name="9.2 SYLVANELATER Johnson, 2008" item_type="entity" item_uid="de64c943-132f-41ed-ab3e-93eb075c401d" revision="false" entity_type="entity" is_list_view_node="true"/>
    <item item_id="43" name="7 FLEUTIAUXELLUS Méquignon, 1930" item_type="entity" item_uid="26f6488f-29c5-4db7-bdcf-b2fe192840e0" revision="false" entity_type="entity" is_list_view_node="true"/>
    <item item_id="44" name="7 MICROHYPNUS Kishii, 1976" item_type="entity" item_uid="07a85da5-e8d3-4b4f-b3f8-58ea0ae5586f" revision="false" entity_type="entity" is_list_view_node="true"/>
    <item item_id="45" name="7 MIGIWA Kishii, 1966" item_type="entity" item_uid="92b7ebb1-4001-4bbb-8bd7-4801b2a4da43" revision="false" entity_type="entity" is_list_view_node="true"/>
    <item item_id="46" name="7 NEGASTRIUS Thomson, 1859" item_type="entity" item_uid="dc4a4cb7-6734-4516-ab63-f9fe0837bd4b" revision="false" entity_type="entity" is_list_view_node="true"/>
    <item item_id="47" name="7 NEOHYPDONUS Stibick, 1971" item_type="entity" item_uid="53636638-4809-4955-9266-c5d30dff046e" revision="false" entity_type="entity" is_list_view_node="true"/>
    <item item_id="48" name="7 OEDOSTETHUS LeConte, 1853" item_type="entity" item_uid="c206afb4-cfe9-45aa-b7d5-376ab7c18f59" revision="false" entity_type="entity" is_list_view_node="true"/>
    <item item_id="49" name="7 PARADONUS Stibick, 1971" item_type="entity" item_uid="78173c1e-ceb8-4f43-8b7a-fce9dd122414" revision="false" entity_type="entity" is_list_view_node="true"/>
    <item item_id="50" name="7 ZOROCHROS Thomson, 1859" item_type="entity" item_uid="5c1439ca-b8aa-4ed8-9080-601aa2fec8cf" revision="false" entity_type="entity" is_list_view_node="true"/>
    <item item_id="51" name="3.8 AGRIOTES Eschscholtz, 1829" item_type="entity" item_uid="f9465b63-5880-4f91-98c4-9cc644e449f3" revision="false" entity_type="entity" is_list_view_node="true"/>
    <item item_id="52" name="3.8 DALOPIUS Eschscholtz, 1829" item_type="entity" item_uid="179f045a-1c3b-4adf-8fe4-231927b058f5" revision="false" entity_type="entity" is_list_view_node="true"/>
    <item item_id="53" name="3.6 ELATER Linnaeus, 1758" item_type="entity" item_uid="feaa3bdd-c44a-425b-a5f2-5426dcd26c39" revision="false" entity_type="entity" is_list_view_node="true"/>
    <item item_id="54" name="3.6 PARALLELOSTETHUS Schwarz, 1907" item_type="entity" item_uid="1833ab22-0cc5-45e8-ac38-9eb4fc6298a4" revision="false" entity_type="entity" is_list_view_node="true"/>
    <item item_id="55" name="3.6 SERICUS Eschscholtz, 1829" item_type="entity" item_uid="37b50cec-09bd-4772-9d9d-cf0bc25d6e59" revision="false" entity_type="entity" is_list_view_node="true"/>
    <item item_id="56" name="3.4 MEGAPENTHES Kiesenwetter, 1858" item_type="entity" item_uid="559cc8c6-e755-4691-aba2-409560cff449" revision="false" entity_type="entity" is_list_view_node="true"/>
    <item item_id="57" name="3.0 MELANOTUS Eschscholtz, 1829" item_type="entity" item_uid="0f282117-a351-49ed-a309-0b4482ea079a" revision="false" entity_type="entity" is_list_view_node="true"/>
    <item item_id="58" name="3.3 ANCHASTUS LeConte, 1853" item_type="entity" item_uid="e5947bcf-43f4-41fa-b874-d37be5c54544" revision="false" entity_type="entity" is_list_view_node="true"/>
    <item item_id="59" name="I. debilis (LeConte, 1884)" item_type="entity" item_uid="8d1a9788-857c-4f19-b80f-8243674b81ac" revision="false" entity_type="entity" is_list_view_node="true"/>
    <item item_id="60" name="3.9 GLYPHONYX Candèze, 1863" item_type="entity" item_uid="4e173f38-bc6c-4e20-883a-f5ff746f0022" revision="false" entity_type="entity" is_list_view_node="true"/>
    <item item_id="61" name="8 ESTHESOPUS Eschscholtz, 1829" item_type="entity" item_uid="73799d82-14f3-43b8-b483-ead4c74f5cd9" revision="false" entity_type="entity" is_list_view_node="true"/>
    <item item_id="62" name="8 HORISTONOTUS Candèze, 1860" item_type="entity" item_uid="70116143-ee08-4ed1-b874-507d5bdeb02b" revision="false" entity_type="entity" is_list_view_node="true"/>
    <item item_id="63" name="9.2 PROLUDIUS Lane, 1971 (P, iaculus (LeConte), also P. anthrax, P. protractus, P. pyrros, P. tenellus)" item_type="entity" item_uid="59b2e14d-462a-46a2-9eab-1318ed041aad" revision="false" entity_type="entity" is_list_view_node="true"/>
    <item item_id="64" name="3.6 DOLEROSOMUS Motschulsky, 1859" item_type="entity" item_uid="7b9b5fe3-27d9-4288-a239-6dad54f82ad4" revision="false" entity_type="entity" is_list_view_node="true"/>
    <item item_id="65" name="3.7 IDOLUS Desbrochers 1875" item_type="entity" item_uid="77c772aa-81fe-4a19-bb6e-4d84ff96d81c" revision="false" entity_type="entity" is_list_view_node="true"/>
    <item item_id="66" name="ATHOUS Eschscholtz, 1829 -productus group" item_type="entity" item_uid="61bb8598-27a0-4a8f-9d6d-af7854f6c5a7" revision="false" entity_type="entity" is_list_view_node="true"/>
    <item item_id="67" name="ATHOUS Eschscholtz, 1829 -imitans group" item_type="entity" item_uid="484462fa-e948-4d63-a0c0-e25c9d9f3c9f" revision="false" entity_type="entity" is_list_view_node="true"/>
    <item item_id="68" name="ATHOUS Eschscholtz, 1829 -cucullatus group" item_type="entity" item_uid="a06b264f-c8cd-468d-a6e3-ca9d74743fae" revision="false" entity_type="entity" is_list_view_node="true"/>
    <item item_id="69" name="9.3 HEMICREPIDIUS Germar, 1839" item_type="entity" item_uid="430c5aed-7b96-40c5-89f8-75489b82fa52" revision="false" entity_type="entity" is_list_view_node="true"/>
    <item item_id="70" name="ATHOUS Eschscholtz, 1829 -rufifrons group" item_type="entity" item_uid="d9234474-88fc-48f8-ac50-7314d7b5a4ff" revision="false" entity_type="entity" is_list_view_node="true"/>
    <item item_id="71" name="ATHOUS Eschscholtz, 1829 -brightwelli group" item_type="entity" item_uid="728a265e-1373-42e0-abc4-eb55a7166ba3" revision="false" entity_type="entity" is_list_view_node="true"/>
    <item item_id="72" name="ATHOUS Eschscholtz, 1829 -scissus group" item_type="entity" item_uid="fd1aa8ab-88e0-47f5-b555-457321270a5f" revision="false" entity_type="entity" is_list_view_node="true"/>
    <item item_id="73" name="ATHOUS Eschscholtz, 1829 -campyloides group" item_type="entity" item_uid="de89400b-e5e7-4564-b9f3-9b1968c0f0ee" revision="false" entity_type="entity" is_list_view_node="true"/>
    <item item_id="74" name="ATHOUS Eschscholtz, 1829 -subgenus Athous" item_type="entity" item_uid="c73294bb-2dc1-468d-bf3a-6ab304029905" revision="false" entity_type="entity" is_list_view_node="true"/>
    <item item_id="76" name="6 LIGMARGUS Stibick, 1976" item_type="entity" item_uid="a527b69e-3d3b-4a9a-a913-8b65543702ce" revision="false" entity_type="entity" is_list_view_node="true"/>
    <item item_id="77" name="G. bicolor Van Dyke, 1932" item_type="entity" item_uid="729a8bb1-e940-463c-b6bc-ed5c8e084dd2" revision="false" entity_type="entity" is_list_view_node="true"/>
    <item item_id="78" name="Mesothorax" item_type="feature" item_uid="dff61284-652f-410a-a9c9-9bb82fd3490b" revision="false" score_type="normal" score_weight="1.0" match_type="any" base_unit="none" unit_prefix="none" include_in_best="true" single_choice="false"/>
    <item item_id="79" name="Scutellar shield" item_type="feature" item_uid="7cf0f305-4f5d-43db-8e54-a29f97768247" revision="false" score_type="normal" score_weight="1.0" match_type="any" base_unit="none" unit_prefix="none" include_in_best="true" single_choice="false"/>
    <item item_id="80" name="Scutellum shape - anterior" item_type="feature" item_uid="57e8f438-2df5-4f4f-9c9b-b3cae3139139" revision="false" score_type="normal" score_weight="1.0" match_type="any" base_unit="none" unit_prefix="none" include_in_best="true" single_choice="false"/>
    <item item_id="81" name="concave" item_type="state" item_uid="32b44f6d-4bb5-488c-824a-5a8142355aa0" revision="false" list_view_name="Concave" natural_lang_name="concave"/>
    <item item_id="82" name="not concave" item_type="state" item_uid="4d4e3cd3-3d41-4b1b-828f-533f237aabe1" revision="false" list_view_name="Not Concave" natural_lang_name="not concave"/>
    <item item_id="83" name="Legs" item_type="feature" item_uid="aa4c53b0-bc1e-4645-8091-1f2e68bfa449" revision="false" score_type="normal" score_weight="1.0" match_type="any" base_unit="none" unit_prefix="none" include_in_best="true" single_choice="false"/>
    <item item_id="84" name="Tarsal claw setae" item_type="feature" item_uid="99fbe525-5ba8-40d9-abbe-41da8a64fb04" revision="false" score_type="normal" score_weight="1.0" match_type="any" base_unit="none" unit_prefix="none" include_in_best="true" single_choice="false"/>
    <item item_id="85" name="absent" item_type="state" item_uid="f5f5aee2-1f00-445f-98b8-ab959811b226" revision="false" list_view_name="Absent" natural_lang_name="without setae"/>
    <item item_id="86" name="present" item_type="state" item_uid="82f92782-3e14-4071-a99f-5d7e4e9dd533" revision="false" list_view_name="Present" natural_lang_name="with setae"/>
    <item item_id="87" name="Mesocoxal cavity closure" item_type="feature" item_uid="ff55bb43-3952-49f2-9592-dc2946037175" revision="false" score_type="normal" score_weight="1.0" match_type="any" base_unit="none" unit_prefix="none" include_in_best="true" single_choice="false"/>
    <item item_id="88" name="closed (mesoventrite (A) meets metaventrite (B) laterad of mesocoxa)" item_type="state" item_uid="bfcdcc1e-e450-4dbf-89c3-95a22a95e318" revision="false" list_view_name="Closed" natural_lang_name="closed"/>
    <item item_id="89" name="open (mesanepisternum (C) and mesanepimernon (D) reach mesocoxal cavity)" item_type="state" item_uid="2217909a-1802-44f9-b0d7-ccdc0176bc50" revision="false" list_view_name="Open" natural_lang_name="open"/>
    <item item_id="90" name="partly open (mesanepimernon (D) reaches mesocoxal cavity, but mesanepisternum (C) does not)" item_type="state" item_uid="a038cdf2-3d7d-4039-a28b-2cedcce1e85c" revision="false" list_view_name="Open to Mesepimeron only" natural_lang_name="open to mesepimeron only"/>
    <item item_id="91" name="Protibia dorsal spines" item_type="feature" item_uid="c5467243-c467-442c-9719-97b65c59b5d8" revision="false" score_type="normal" score_weight="1.0" match_type="any" base_unit="none" unit_prefix="none" include_in_best="false" single_choice="false"/>
    <item item_id="92" name="spines absent" item_type="state" item_uid="f4d8f0cb-100c-4758-b1c1-ef22410ec338" revision="false" list_view_name="absent"/>
    <item item_id="93" name="tooth-like spines (thickened setae) present, at least near apex" item_type="state" item_uid="6f74f0f3-1627-4ac4-9ec1-1987f5b40554" revision="false" list_view_name="present"/>
    <item item_id="94" name="Tarsal claw shape" item_type="feature" item_uid="ab025763-ecb9-4b2a-9bad-ccfc66fc5b39" revision="false" score_type="normal" score_weight="1.0" match_type="any" base_unit="none" unit_prefix="none" include_in_best="true" single_choice="false"/>
    <item item_id="95" name="simple" item_type="state" item_uid="8dc1e00a-0bf8-4554-9092-e931fa8f8f45" revision="false" list_view_name="Simple" natural_lang_name="simple"/>
    <item item_id="96" name="with two points (or appendiculate)" item_type="state" item_uid="972af301-17a2-40c8-9b1e-305e8e712934" revision="false" list_view_name="with two points" natural_lang_name="with two points, or appendiculate"/>
    <item item_id="97" name="Habitus" item_type="feature" item_uid="46361f78-187a-436f-bce5-fa2411314541" revision="false" score_type="normal" score_weight="1.0" natural_lang_name="Habitus." match_type="any" base_unit="none" unit_prefix="none" include_in_best="true" single_choice="false"/>
    <item item_id="98" name="Elytral striae" item_type="feature" item_uid="ee168f25-697a-450f-a5c3-25343dc08091" revision="false" score_type="normal" score_weight="1.0" match_type="any" base_unit="none" unit_prefix="none" include_in_best="true" single_choice="false"/>
    <item item_id="99" name="absent (punctures not arranged in rows)" item_type="state" item_uid="43a77e94-81d8-45f4-a6ef-1440640ff748" revision="false" list_view_name="Absent" natural_lang_name="absent"/>
    <item item_id="100" name="present (largest punctures aranged in rows)" item_type="state" item_uid="8a7c89bb-9b95-48e8-a26f-43e38e11f1cf" revision="false" list_view_name="Present" natural_lang_name="present"/>
    <item item_id="101" name="Head" item_type="feature" item_uid="0f696bd9-5e47-423b-9743-6e49ba33c167" revision="false" score_type="normal" score_weight="1.0" natural_lang_name="Head." match_type="any" base_unit="none" unit_prefix="none" include_in_best="true" single_choice="false"/>
    <item item_id="102" name="Direction of supra-antennal carinae" item_type="feature" item_uid="94e1995a-594c-441b-bfd7-b95070a9a411" revision="false" score_type="normal" score_weight="1.0" natural_lang_name="Direction of supra-antennal carinae:" match_type="any" base_unit="none" unit_prefix="none" include_in_best="true" single_choice="false"/>
    <item item_id="103" name="joining medially (forming shelf)" item_type="state" item_uid="969063c8-61c6-4eac-a7f4-10a4d76a5934" revision="false" list_view_name="Supra antennal carinae joining medially (forming shelf)" natural_lang_name="joining medially (forming shelf)"/>
    <item item_id="104" name="fading on frons (not reaching another structure)" item_type="state" item_uid="1b51feb5-17cd-4c93-ad39-759e2cc216fa" revision="false" list_view_name="Supra antennal carinae fading medially" natural_lang_name="fading on frons (not reaching another structure)"/>
    <item item_id="105" name="directed anteriorly (reaching anterior part of head capsule)" item_type="state" item_uid="8d98fd29-8a04-4e88-8e74-90e66c305fad" revision="false" list_view_name="Supra antennal carinae directed anteriorly (bisecting nasale)" natural_lang_name="directed anteriorly (reaching anterior part of head capsule)"/>
    <item item_id="106" name="directed anterolaterally" item_type="state" item_uid="3bbc61c3-10ce-4a48-94a8-87e4eb40dd7e" revision="false" list_view_name="Supra antennal carinae directed anterolaterally" natural_lang_name="directed anterolaterally"/>
    <item item_id="108" name="Vestiture" item_type="feature" item_uid="8c2628e2-2492-49b0-a6c4-e4fb24b81bd6" revision="false" score_type="normal" score_weight="1.0" natural_lang_name="Vestiture." match_type="any" base_unit="none" unit_prefix="none" include_in_best="true" single_choice="false"/>
    <item item_id="109" name="Scale like setae" item_type="feature" item_uid="e880b5fb-890f-4c0c-baa3-15583594130f" revision="false" score_type="normal" score_weight="1.0" match_type="any" base_unit="none" unit_prefix="none" include_in_best="true" single_choice="false"/>
    <item item_id="110" name="present" item_type="state" item_uid="34cfafab-8f4c-48f7-943c-3851f8202a4e" revision="false" list_view_name="Present" natural_lang_name="present"/>
    <item item_id="111" name="absent" item_type="state" item_uid="9e594146-5f1c-4319-af8c-56663a8c93e5" revision="false" list_view_name="Absent" natural_lang_name="absent"/>
    <item item_id="112" name="with 3 or more points" item_type="state" item_uid="8949cc87-6e17-4681-999e-488b9798d290" revision="false" list_view_name="With 3 or more points" natural_lang_name="with 3 or more points"/>
    <item item_id="113" name="Tarsal pads or membranous lobes" item_type="feature" item_uid="c0fa4502-69c4-45c7-b426-0246f3f62c8d" revision="false" score_type="normal" score_weight="1.0" match_type="any" base_unit="none" unit_prefix="none" include_in_best="true" single_choice="false"/>
    <item item_id="114" name="absent" item_type="state" item_uid="be0842bb-2e42-4d79-ba56-6500d222997b" revision="false" list_view_name="Absent" natural_lang_name="absent"/>
    <item item_id="115" name="present on tasomere IV only" item_type="state" item_uid="7c893d66-ea3a-49dc-9cd8-0f49e426bbc1" revision="false" list_view_name="Present on tasomere 4" natural_lang_name="present on tarsomere IV only"/>
    <item item_id="116" name="Antennae" item_type="feature" item_uid="d1259ba1-b6e6-4637-ae57-37463162c24b" revision="false" score_type="normal" score_weight="1.0" match_type="any" base_unit="none" unit_prefix="none" include_in_best="true" single_choice="false"/>
    <item item_id="117" name="Sensory elements beginning on antennomere #" item_type="feature" item_uid="aa3d4bfe-3150-4286-ad18-97f5aa45969d" revision="false" score_type="normal" score_weight="1.0" match_type="any" base_unit="none" unit_prefix="none" include_in_best="true" single_choice="false"/>
    <item item_id="118" name="III" item_type="state" item_uid="ce8eb432-daac-47e0-8d7c-152c3e4ab7b1" revision="false" list_view_name="three" natural_lang_name="III"/>
    <item item_id="119" name="IV" item_type="state" item_uid="44699f8e-68f1-4003-a003-df2aada05e3f" revision="false" list_view_name="four" natural_lang_name="IV"/>
    <item item_id="120" name="Number of antennomeres" item_type="feature" item_uid="b611dac4-3890-4ac9-ae18-a8fed8798e6a" revision="false" score_type="normal" score_weight="1.0" match_type="any" base_unit="none" unit_prefix="none" include_in_best="true" single_choice="false"/>
    <item item_id="121" name="eleven" item_type="state" item_uid="47dea281-8945-46e9-a4e2-c6403f045a70" revision="false" list_view_name="Antennae with eleven antennomeres" natural_lang_name="11"/>
    <item item_id="122" name="twelve" item_type="state" item_uid="26ff88da-7a53-4c6c-aed9-f7ff8b3b8372" revision="false" list_view_name="Antennae with twelve antennomeres" natural_lang_name="12"/>
    <item item_id="123" name="Prothorax" item_type="feature" item_uid="57118ac4-3fea-4b89-bb84-bf79536394ae" revision="false" score_type="normal" score_weight="1.0" match_type="any" base_unit="none" unit_prefix="none" include_in_best="true" single_choice="false"/>
    <item item_id="124" name="Pronotum" item_type="feature" item_uid="6981b2ed-8152-448d-b582-6dff8d23faa1" revision="false" score_type="normal" score_weight="1.0" match_type="any" base_unit="none" unit_prefix="none" include_in_best="true" single_choice="false"/>
    <item item_id="125" name="Pronotal dorsal puncture type" item_type="feature" item_uid="40515cc4-76e3-4f1c-b93a-6af0e314bd3e" revision="false" score_type="normal" score_weight="1.0" match_type="any" base_unit="none" unit_prefix="none" include_in_best="true" single_choice="false"/>
    <item item_id="126" name="Hypomeron with concavity on posterior edge near hind angle" item_type="feature" item_uid="cd50ca2a-0d02-4df3-8b68-866e79757493" revision="false" score_type="normal" score_weight="1.0" match_type="any" base_unit="none" unit_prefix="none" include_in_best="true" single_choice="false"/>
    <item item_id="127" name="present" item_type="state" item_uid="aa827ca1-e036-4ddf-a364-cd60aa4322c6" revision="false" list_view_name="With concavity" natural_lang_name="with"/>
    <item item_id="128" name="absent" item_type="state" item_uid="5f548e23-a09c-4929-a901-9d803ecabef6" revision="false" list_view_name="Without concavity" natural_lang_name="without"/>
    <item item_id="129" name="Pronotosternal suture closure" item_type="feature" item_uid="56cc804d-43d2-43e8-8a72-43f7628e32ff" revision="false" score_type="normal" score_weight="1.0" match_type="any" base_unit="none" unit_prefix="none" include_in_best="true" single_choice="false"/>
    <item item_id="130" name="open" item_type="state" item_uid="9fa24030-37ce-422b-b80b-a2f99230e813" revision="false" list_view_name="Open" natural_lang_name="open"/>
    <item item_id="131" name="closed" item_type="state" item_uid="9fbe12e5-ff7f-41ce-9aba-31e5c099a39a" revision="false" list_view_name="Closed" natural_lang_name="closed"/>
    <item item_id="132" name="excavated (able to contain antennae)" item_type="state" item_uid="1daddf21-7618-4651-9ad7-4e813a7f0609" revision="false" list_view_name="Excavated" natural_lang_name="excavated (able to contain antennae)"/>
    <item item_id="133" name="Ventrites" item_type="feature" item_uid="a03bd60f-213c-4ddf-bdcf-4295acbe3984" revision="false" score_type="normal" score_weight="1.0" match_type="any" base_unit="none" unit_prefix="none" include_in_best="true" single_choice="false"/>
    <item item_id="134" name="Ventrite sides microserration (e.g. 100 points per mm)" item_type="feature" item_uid="6d63b443-4b2a-45d1-9a06-a98c3643297f" revision="false" score_type="normal" score_weight="1.0" match_type="any" base_unit="none" unit_prefix="none" include_in_best="true" single_choice="false"/>
    <item item_id="135" name="absent" item_type="state" item_uid="b8c4c53f-1095-4647-a01b-492822675042" revision="false" list_view_name="Absent" natural_lang_name="absent"/>
    <item item_id="136" name="present" item_type="state" item_uid="b5db6020-1530-490a-8796-0ad6c259475a" revision="false" list_view_name="Present" natural_lang_name="present"/>
    <item item_id="137" name="Hind angle carinae (presence)" item_type="feature" item_uid="39aa5133-eec3-4d9e-81aa-b491d3f7d5a5" revision="false" score_type="normal" score_weight="1.0" match_type="any" base_unit="none" unit_prefix="none" include_in_best="true" single_choice="false"/>
    <item item_id="138" name="absent" item_type="state" item_uid="73f5e855-a69d-4ae2-a547-741db4248d9e" revision="false" list_view_name="Absent" natural_lang_name="absent"/>
    <item item_id="139" name="present - single" item_type="state" item_uid="a52e9fc9-3e58-4e2e-851b-072f0e5204af" revision="false" list_view_name="Present - single" natural_lang_name="present  (single)"/>
    <item item_id="140" name="present - two carinae" item_type="state" item_uid="e8c56d31-c519-44b6-86aa-952775085f95" revision="false" list_view_name="Present - double" natural_lang_name="present (two carinae)"/>
    <item item_id="141" name="Nasale (head capsule below edge of frontal carina), outline in lateral view" item_type="feature" item_uid="8f484519-42f1-48e5-88cd-6c553e840816" revision="false" score_type="normal" score_weight="1.0" match_type="any" base_unit="none" unit_prefix="none" include_in_best="true" single_choice="false"/>
    <item item_id="142" name="Pronotal posterior edge sublateral plicae and notches" item_type="feature" item_uid="ac9d6470-8be4-4636-8e42-12e68e83b33a" revision="false" score_type="normal" score_weight="1.0" match_type="any" base_unit="none" unit_prefix="none" include_in_best="true" single_choice="false"/>
    <item item_id="143" name="absent" item_type="state" item_uid="17bc4cc2-311d-4303-9fbc-99789adbb57e" revision="false" list_view_name="Absent" natural_lang_name="absent"/>
    <item item_id="144" name="present" item_type="state" item_uid="84aaccdd-ce88-42a4-8f4f-5406c0e6632c" revision="false" list_view_name="Present" natural_lang_name="present"/>
    <item item_id="145" name="Pronotal lateral carina length" item_type="feature" item_uid="cf5dd3ce-59d1-4a32-bbce-2f021f9614ae" revision="false" score_type="normal" score_weight="1.0" match_type="any" base_unit="none" unit_prefix="none" include_in_best="true" single_choice="false"/>
    <item item_id="146" name="complete anteriorly" item_type="state" item_uid="7a9ea3d3-1ebf-43a1-9d33-3977245ccde8" revision="false" list_view_name="Complete anteriorly" natural_lang_name="complete anteriorly"/>
    <item item_id="147" name="incomplete anteriorly" item_type="state" item_uid="d1973964-b815-4ddb-803f-b5f09287f594" revision="false" list_view_name="Incomplete anteriorly" natural_lang_name="incomplete anteriorly"/>
    <item item_id="148" name="Elytral integument colour pattern" item_type="feature" item_uid="52a5f4f6-9951-49f4-9c36-88a5e7089c37" revision="false" score_type="normal" score_weight="1.0" match_type="any" base_unit="none" unit_prefix="none" include_in_best="true" single_choice="false"/>
    <item item_id="149" name="without spots or transverse bands" item_type="state" item_uid="57b1d61e-96d4-4aee-bd97-062d94f5aabc" revision="false" list_view_name="unmarked with spots or tranverse bands"/>
    <item item_id="150" name="with spots or tranverse bands" item_type="state" item_uid="6e6b7257-f757-4902-8079-44c6f035bfca" revision="false" list_view_name="Marked with spots or tranverse bands" natural_lang_name="marked with spots or transverse bands"/>
    <item item_id="151" name="with spot or band in apical 2/5 only" item_type="state" item_uid="a6fc11ab-5eeb-4849-bcd3-693ad7e0ac5f" revision="false" list_view_name="marked with spot or band in apical 2/5 only" natural_lang_name="marked with spot or band in apical 2/5 only"/>
    <item item_id="152" name="Elytral setal direction" item_type="feature" item_uid="3f7ae989-5fab-4bb0-bff4-a0a38bc20884" revision="false" score_type="normal" score_weight="1.0" match_type="any" base_unit="none" unit_prefix="none" include_in_best="true" single_choice="false"/>
    <item item_id="153" name="mainly bare" item_type="state" item_uid="24006137-4117-47b7-b5f0-c323bbdd1adf" revision="false" list_view_name="Mainly bare" natural_lang_name="mainly absent on disk"/>
    <item item_id="154" name="even and mainly parallel" item_type="state" item_uid="e773ff60-43c5-48bb-9654-de154d821c1c" revision="false" list_view_name="Even and mainly parallel" natural_lang_name="even and mainly parallel"/>
    <item item_id="155" name="partially transverse in patches" item_type="state" item_uid="6ca68c79-59c6-41f8-9f34-5dda5c43e8fa" revision="false" list_view_name="Partially transverse" natural_lang_name="partially transverse in patches"/>
    <item item_id="156" name="with bare patches" item_type="state" item_uid="0e5cd371-59f0-4053-b85b-e0026ed54e3d" revision="false" list_view_name="With bare patches" natural_lang_name="with bare patches"/>
    <item item_id="157" name="with setae on odd numbered striae denser than on even numbered striae" item_type="state" item_uid="ebdd4671-8fd2-46e9-b88b-69fefe571f30" revision="false" list_view_name="With setae on odd numbered striae denser than on even numberd striae" natural_lang_name="colour pattern from differences in setal colour"/>
    <item item_id="158" name="Pronotal integument colour pattern" item_type="feature" item_uid="8abe5358-f146-4c57-87c6-90db790d594b" revision="false" score_type="normal" score_weight="1.0" match_type="any" base_unit="none" unit_prefix="none" include_in_best="true" single_choice="false"/>
    <item item_id="159" name="unicoloured" item_type="state" item_uid="bda9fb98-908d-4444-858c-19a727ca582f" revision="false" list_view_name="Unicoloured"/>
    <item item_id="160" name="bicoloured" item_type="state" item_uid="5e3ee728-794e-425c-a35f-28ab05716bb7" revision="false" list_view_name="Bicoloured"/>
    <item item_id="161" name="Elytral-pronotal integument colour contrast" item_type="feature" item_uid="f0812b86-802a-44a8-92f4-501116b49b3c" revision="false" score_type="normal" score_weight="1.0" match_type="any" base_unit="none" unit_prefix="none" include_in_best="true" single_choice="false"/>
    <item item_id="162" name="not contrasting" item_type="state" item_uid="bcae18c6-2351-4b19-884c-9f21c471000e" revision="false" list_view_name="Not contrasting"/>
    <item item_id="163" name="contrasting" item_type="state" item_uid="2751ac38-45e5-4ce8-90d4-bec21310e63e" revision="false" list_view_name="Contrasting"/>
    <item item_id="164" name="Body length" item_type="feature" item_uid="e332c8b2-53fb-4ae9-bb1b-92e4456d7f7e" revision="false" score_type="normal" score_weight="1.0" match_type="any" base_unit="none" unit_prefix="none" include_in_best="true" single_choice="false"/>
    <item item_id="165" name="1-5 mm" item_type="state" item_uid="752be0ed-d9f7-49f5-8eb6-144d32d3ac2f" revision="false" list_view_name="Body length 1-5 mm" natural_lang_name="1-5 mm"/>
    <item item_id="166" name="5-10 mm" item_type="state" item_uid="4ec253f9-028e-4227-9993-d108cd339a70" revision="false" list_view_name="Body length 5-10 mm" natural_lang_name="5-10 mm"/>
    <item item_id="167" name="10-15 mm" item_type="state" item_uid="a71d86d4-3c16-46c6-875f-e2fe9b2c2afc" revision="false" list_view_name="Body length 10-15 mm" natural_lang_name="10-15 mm"/>
    <item item_id="168" name="20-40 mm" item_type="state" item_uid="0199c7d1-5a6e-4e8c-ac66-349a5248ce60" revision="false" list_view_name="Body length 20-40 mm" natural_lang_name="20-40 mm"/>
    <item item_id="169" name="15-20 mm" item_type="state" item_uid="f9ca5a15-ee8f-48e6-b0b7-8e4b4dbddb6e" revision="false" list_view_name="Body length 15-20 mm" natural_lang_name="15-20 mm"/>
    <item item_id="170" name="Pronotal length at midline vs. width at widest point (including hind angles)" item_type="feature" item_uid="693ede1e-4fb3-468a-92ac-6447507a400f" revision="false" score_type="normal" score_weight="1.0" match_type="any" base_unit="none" unit_prefix="none" include_in_best="true" single_choice="false"/>
    <item item_id="171" name="wider than long" item_type="state" item_uid="3ad06725-005c-44b6-b6ef-94e5f9ceffc8" revision="false" list_view_name="Wider than long" natural_lang_name="wider than long"/>
    <item item_id="172" name="longer than wide" item_type="state" item_uid="775e1040-c111-419b-9b3f-c55b97ab3fe4" revision="false" list_view_name="Longer than wide" natural_lang_name="longer than wide"/>
    <item item_id="173" name="present on multiple tarsomeres" item_type="state" item_uid="34ed688a-3895-48bb-b2e9-2370f700719b" revision="false" list_view_name="Present on multiple tarsomeres" natural_lang_name="present on multiple tarsomeres"/>
    <item item_id="174" name="Metacoxal plate elongation on medial half" item_type="feature" item_uid="82c8a7e9-e9c0-42b1-a719-6d80130b02b2" revision="false" score_type="normal" score_weight="1.0" match_type="any" base_unit="none" unit_prefix="none" include_in_best="true" single_choice="false"/>
    <item item_id="175" name="absent" item_type="state" item_uid="2f99f29e-cd79-4c90-aa00-310b8d127323" revision="false" list_view_name="Not elongate in mesal half" natural_lang_name="without"/>
    <item item_id="176" name="present" item_type="state" item_uid="012204fb-b3cb-407f-9b76-3dbe79ea883f" revision="false" list_view_name="Elongate in mesal half" natural_lang_name="with"/>
    <item item_id="177" name="Metacoxa with ventral plate reaching lateral edge" item_type="feature" item_uid="931d8c76-598e-4767-ab1f-75941c15c2c7" revision="false" score_type="normal" score_weight="1.0" match_type="any" base_unit="none" unit_prefix="none" include_in_best="true" single_choice="false"/>
    <item item_id="178" name="no" item_type="state" item_uid="12995ba8-2d39-49d0-8988-7a7f5aa63baf" revision="false" list_view_name="no" natural_lang_name="not reaching"/>
    <item item_id="179" name="Pronotal lateral carina position" item_type="feature" item_uid="922f10ba-8366-470c-b984-bd7cd003b57f" revision="false" score_type="normal" score_weight="1.0" match_type="any" base_unit="none" unit_prefix="none" include_in_best="true" single_choice="false"/>
    <item item_id="180" name="carina visible throughout length in dorsal view" item_type="state" item_uid="9357b786-d731-4b78-a85c-6df92f53259a" revision="false" list_view_name="Pronotal lateral carina visible throughout length in dorsal view" natural_lang_name="carina visible throughout length in dorsal view"/>
    <item item_id="181" name="carina not visible anteriorly in dorsal view" item_type="state" item_uid="8f2d8d36-d976-43bd-b496-02ae3fa82a1b" revision="false" list_view_name="Pronotal lateral carina not visible anteriorly in dorsal view" natural_lang_name="carina not visible anteriorly in dorsal view"/>
    <item item_id="184" name="all simple (floor of puncture concave)" item_type="state" item_uid="7e5c48ec-68a2-48cb-b420-f0f20a4b9238" revision="false" list_view_name="Punctures all simple" natural_lang_name="all simple (floor of puncture concave)"/>
    <item item_id="185" name="some or all punctures umbilicate (floor of puncture flat)" item_type="state" item_uid="6fdf8e23-2615-4189-9c58-02c4a310dbd5" revision="false" list_view_name="Some or all punctures umbillicate (shallow with deep part at seta)" natural_lang_name="some or all punctures umbilicate (floor of puncture flat)"/>
    <item item_id="186" name="Pronotum with tubercles or longitudinal carinae between punctures" item_type="feature" item_uid="5afd3566-bf2e-4020-a460-2992af70360c" revision="false" score_type="normal" score_weight="1.0" match_type="any" base_unit="none" unit_prefix="none" include_in_best="true" single_choice="false"/>
    <item item_id="187" name="Length of antennomere III (dorsal length)" item_type="feature" item_uid="d64a4821-a740-481d-9f41-a432875f4bad" revision="false" score_type="normal" score_weight="1.0" match_type="any" base_unit="none" unit_prefix="none" include_in_best="true" single_choice="false"/>
    <item item_id="188" name="closer in length to II than to IV" item_type="state" item_uid="ef796d12-960f-4029-9868-e1a41ab27607" revision="false" list_view_name="Antennomere 3 closer in length to #2 than to #4" natural_lang_name="closer in length to II than to IV"/>
    <item item_id="189" name="closer in length to IV than to II" item_type="state" item_uid="5a8427ee-541f-4deb-acad-ac1ff18bafa3" revision="false" list_view_name="Antennomere 3 closer in length to #4 than to #2" natural_lang_name="closer in length to IV than to II"/>
    <item item_id="190" name="Elytral setal colour pattern" item_type="feature" item_uid="6961fb01-6b04-458a-8481-5157dd9b4a54" revision="false" score_type="normal" score_weight="1.0" match_type="any" base_unit="none" unit_prefix="none" include_in_best="true" single_choice="false"/>
    <item item_id="191" name="absent" item_type="state" item_uid="d833548c-0519-4928-8d7c-3561fbbeed55" revision="false" list_view_name="Elytra without colour pattern from differences in setal colour" natural_lang_name="without"/>
    <item item_id="192" name="present" item_type="state" item_uid="2f5aaacc-de77-4031-9467-ab228a4f6775" revision="false" list_view_name="Elytra with colour pattern from differences in setal colour" natural_lang_name="with"/>
    <item item_id="193" name="Pronotal lateral carina serration" item_type="feature" item_uid="0c3bf163-1575-4144-ba6a-459831831490" revision="false" score_type="normal" score_weight="1.0" match_type="any" base_unit="none" unit_prefix="none" include_in_best="true" single_choice="false"/>
    <item item_id="194" name="absent (or carina absent)" item_type="state" item_uid="c97716de-8ff9-4cab-8b9f-f705243a22df" revision="false" list_view_name="Not serrate" natural_lang_name="not serrate"/>
    <item item_id="195" name="present, microserrate along entire side (e.g. about 70 points per mm)" item_type="state" item_uid="a8210eb0-bad7-4d77-8961-ff913ef1083c" revision="false" list_view_name="Microserrate along side" natural_lang_name="microserrate along entire side (e.g. about 70 points per mm)"/>
    <item item_id="196" name="Pronotosternal sutures- hypomeral bead - present or absent" item_type="feature" item_uid="8708cdd2-7183-4432-a821-5043f08e232b" revision="false" score_type="normal" score_weight="1.0" natural_lang_name="hypomeral bead present" match_type="any" base_unit="none" unit_prefix="none" include_in_best="true" single_choice="false"/>
    <item item_id="197" name="absent" item_type="state" item_uid="702e32ab-fd8e-4e47-88f4-068fa3051076" revision="false" list_view_name="Absent" natural_lang_name="absent"/>
    <item item_id="198" name="present" item_type="state" item_uid="64975e02-f441-4d43-be6b-62e8329f2dfb" revision="false" list_view_name="Present" natural_lang_name="present"/>
    <item item_id="199" name="Frons triangular depression" item_type="feature" item_uid="9e2dc284-5d1c-487f-8ccf-66f767d8a098" revision="false" score_type="normal" score_weight="1.0" match_type="any" base_unit="none" unit_prefix="none" include_in_best="true" single_choice="false"/>
    <item item_id="200" name="present" item_type="state" item_uid="fe890432-3d25-44ac-a0d6-68fe577d605c" revision="false" list_view_name="Frons with triangular depression" natural_lang_name="with"/>
    <item item_id="201" name="absent" item_type="state" item_uid="f7a320c4-6cf8-4b15-8274-132d74f3e80a" revision="false" list_view_name="Frons without triangular depression" natural_lang_name="without"/>
    <item item_id="202" name="Aedeagus" item_type="feature" item_uid="34af6dc3-edf3-42ab-9b6a-8e837c18c22c" revision="false" score_type="normal" score_weight="1.0" match_type="any" base_unit="none" unit_prefix="none" include_in_best="true" single_choice="false"/>
    <item item_id="203" name="Paramere apical lateral expansions" item_type="feature" item_uid="6fd75e23-1b18-47a8-9b4b-df1991429778" revision="false" score_type="normal" score_weight="0.8" natural_lang_name="apical latereral expansions" match_type="any" base_unit="none" unit_prefix="none" include_in_best="true" single_choice="false"/>
    <item item_id="204" name="present" item_type="state" item_uid="c0c58991-0cd3-4ce7-a13c-737ec91e2da3" revision="false" list_view_name="Paramere apical/preapical lateral expansions present" natural_lang_name="present"/>
    <item item_id="205" name="absent" item_type="state" item_uid="1854bf3a-2443-45e1-a9ea-3659d07417ce" revision="false" list_view_name="Paramere apical/preapical lateral expansions  absent" natural_lang_name="absent"/>
    <item item_id="206" name="Paramere articulation" item_type="feature" item_uid="dd52237c-c536-4c96-b33b-e9c7f7a1c4eb" revision="false" score_type="normal" score_weight="0.8" match_type="any" base_unit="none" unit_prefix="none" include_in_best="true" single_choice="false"/>
    <item item_id="207" name="at base" item_type="state" item_uid="709889c8-c636-4349-9f5a-05fbf51b912e" revision="false" list_view_name="At base" natural_lang_name="at base"/>
    <item item_id="208" name="at midlength -parameres fused at base" item_type="state" item_uid="1129c00f-5e3a-4b23-9c8c-4fbb973820a1" revision="false" list_view_name="Near midlength -parameres fused at base" natural_lang_name="at midlength, fused at base"/>
    <item item_id="209" name="Parameres with number of setae on each" item_type="feature" item_uid="19338970-0ccc-4bc8-b398-888744768b47" revision="false" score_type="normal" score_weight="0.8" match_type="any" base_unit="none" unit_prefix="none" include_in_best="true" single_choice="false"/>
    <item item_id="210" name="zero" item_type="state" item_uid="1bbebebe-8b0c-4d24-9ecb-ef34ae111bd1" revision="false" list_view_name="Parameres without setae" natural_lang_name="parameres without setae"/>
    <item item_id="211" name="one" item_type="state" item_uid="faa132c2-72b1-458c-81ce-1b1d0fddbc35" revision="false" list_view_name="Parameres each with one seta" natural_lang_name="each paramere with one seta"/>
    <item item_id="212" name="two" item_type="state" item_uid="5d15b3c7-1cba-40eb-ad76-6d20bc1be03b" revision="false" list_view_name="Parameres each with two setae" natural_lang_name="each paramere with two setae"/>
    <item item_id="213" name="three or more setae" item_type="state" item_uid="29d6de82-cf32-416e-a918-bd9518def437" revision="false" list_view_name="Parameres each with three or more setae" natural_lang_name="each paramere with three or more setae"/>
    <item item_id="214" name="present, microserrate at hind angles only (posterior 10%, in concavity)" item_type="state" item_uid="93ee7127-e13a-49c0-ac20-0fc863ad1ad3" revision="false" list_view_name="Side microserrate at hind angles only (basal 10%)" natural_lang_name="microserrate at hind angles only (posterior 10%, in concavity)"/>
    <item item_id="216" name="Geography" item_type="feature" item_uid="101561bb-89d2-4790-9e69-2a0f118923da" revision="false" score_type="normal" score_weight="1.0" match_type="any" base_unit="none" unit_prefix="none" include_in_best="false" single_choice="false"/>
    <item item_id="219" name="Yukon" item_type="state" item_uid="ce28498a-ebd2-4aba-95f7-416e5f88d330" revision="false" list_view_name="Yukon Territory"/>
    <item item_id="220" name="British Columbia" item_type="state" item_uid="8f9a0b0a-d0f0-4215-abc3-64476a8e6b80" revision="false" list_view_name="British Columbia"/>
    <item item_id="221" name="Alberta" item_type="state" item_uid="8463a704-9b0d-4370-b9fa-a8c98e8955c1" revision="false" list_view_name="Alberta"/>
    <item item_id="224" name="Ontario" item_type="state" item_uid="dd89a9c1-8a52-4dc3-80b4-7fefc384f02c" revision="false" list_view_name="Ontario"/>
    <item item_id="225" name="Quebec" item_type="state" item_uid="ea8a50d2-b913-466b-80bb-3a66ee37a095" revision="false" list_view_name="Quebec"/>
    <item item_id="229" name="Newfoundland and Labrador" item_type="state" item_uid="eb28b60e-31fd-4964-bb2a-72d96175f251" revision="false" list_view_name="Newfoundland and Labrador"/>
    <item item_id="230" name="Alaska" item_type="state" item_uid="5b03e09b-69a9-45e2-a487-975b9b6b22a8" revision="false" list_view_name="Alaska"/>
    <item item_id="231" name="Pronotum integument reflection" item_type="feature" item_uid="091ef750-1352-4b2b-a60a-d347f8c1ec81" revision="false" score_type="normal" score_weight="1.0" match_type="any" base_unit="none" unit_prefix="none" include_in_best="true" single_choice="false"/>
    <item item_id="232" name="absent" item_type="state" item_uid="b4d63bcc-ac71-49b4-8d15-b250e0203e41" revision="false" list_view_name="absent"/>
    <item item_id="233" name="irridescent" item_type="state" item_uid="546fad5b-16c4-4602-b021-82f78171f756" revision="false" list_view_name="irridescent"/>
    <item item_id="234" name="Pronotal dorsal puncture size" item_type="feature" item_uid="a09482d4-cee0-401d-bf0f-fc99b50d12f9" revision="false" score_type="normal" score_weight="0.8" match_type="any" base_unit="none" unit_prefix="none" include_in_best="true" single_choice="false"/>
    <item item_id="235" name="uniform (or non-discrete size categories)" item_type="state" item_uid="4fd74d56-9c6f-4ae3-87d5-44e12a769e38" revision="false" list_view_name="uniform (or non-discrete size catagories)" natural_lang_name="uniform sized"/>
    <item item_id="236" name="of two distinct sizes (heterogeneous)" item_type="state" item_uid="c9bf2fb9-b373-4d06-9508-bdf22fe3056c" revision="false" list_view_name="of two distinct sizes (heterogeneous)" natural_lang_name="of two distinct intermixed sizes (heterogeneous)"/>
    <item item_id="237" name="V" item_type="state" item_uid="392550fb-f1a2-4163-b8a1-da2176d0dea2" revision="false" list_view_name="five" natural_lang_name="V"/>
    <item item_id="238" name="absent" item_type="state" item_uid="5fedc07e-08f7-4678-9f19-20a1dcf9b52a" revision="false" list_view_name="absent" natural_lang_name="without"/>
    <item item_id="239" name="Hypomeron with shape of concavity on posterior edge" item_type="feature" item_uid="86492909-c4cf-4bf4-b761-ae6c016edc2c" revision="false" score_type="normal" score_weight="1.0" match_type="any" base_unit="none" unit_prefix="none" include_in_best="true" single_choice="false"/>
    <item item_id="240" name="metallic" item_type="state" item_uid="babb9ff1-d0a2-4af5-9ee7-6dce7d04ee9f" revision="false" list_view_name="metallic"/>
    <item item_id="241" name="yes" item_type="state" item_uid="d4423a1e-ecfb-4ccd-93f5-e56bbd61d712" revision="false" list_view_name="yes" natural_lang_name="reaching"/>
    <item item_id="250" name="9.3 BARRELATER Johnson, 2014" item_type="entity" item_uid="cb8b307f-a2e8-4e2c-8e44-fa7742b09e4f" revision="false" entity_type="entity" is_list_view_node="true"/>
    <item item_id="252" name="9.3 EUPLASTIUS Schwarz 1903" item_type="entity" item_uid="2d15ae95-1b0c-400f-b435-cf7d9545077c" revision="false" entity_type="entity" is_list_view_node="true"/>
    <item item_id="253" name="5.2 MERISTHUS Candèze, 1857" item_type="entity" item_uid="956b5474-c917-4d63-b1bc-001f92b37890" revision="false" entity_type="entity" is_list_view_node="true"/>
    <item item_id="254" name="5.2 AGRYPNUS Eschscholtz, 1829" item_type="entity" item_uid="1603113d-921b-4145-933f-787f03ed4f87" revision="false" entity_type="entity" is_list_view_node="true"/>
    <item item_id="257" name="5.1 LANELATER Arnett, 1952" item_type="entity" item_uid="71e2cdfc-e8b9-4f66-929a-e64ead38c231" revision="false" entity_type="entity" is_list_view_node="true"/>
    <item item_id="258" name="5.1 ANTHRACALAUS Fairmaire, 1888" item_type="entity" item_uid="5e651f78-d2a2-4887-a36e-75e7d902affd" revision="false" entity_type="entity" is_list_view_node="true"/>
    <item item_id="259" name="5.4 DEILELATER Costa, 1975" item_type="entity" item_uid="50e32a23-893e-4fe8-ba87-22a83ec75285" revision="false" entity_type="entity" is_list_view_node="true"/>
    <item item_id="288" name="5.3 PHERHEMIUS Fleutiaux, 1942" item_type="entity" item_uid="8ea49034-e944-4aa7-964a-e19d84461fcf" revision="false" entity_type="entity" is_list_view_node="true"/>
    <item item_id="296" name="5.4 IGNELATER Costa, 1975" item_type="entity" item_uid="7cef437d-dfb6-4427-b733-45dd7b3f5683" revision="false" entity_type="entity" is_list_view_node="true"/>
    <item item_id="313" name="5.4 VESPERELATER Costa, 1975" item_type="entity" item_uid="0bcb7739-cb9e-484f-9322-53f6c0ae0ce3" revision="false" entity_type="entity" is_list_view_node="true"/>
    <item item_id="315" name="9.1 MELANACTES LeConte, 1853" item_type="entity" item_uid="27ab418f-e5c2-4e38-91ee-c14ee97e016d" revision="false" entity_type="entity" is_list_view_node="true"/>
    <item item_id="316" name="9.1 OISTUS Candèze, 1857" item_type="entity" item_uid="6b07ce09-fc2e-4e17-9679-d7ad49ea946d" revision="false" entity_type="entity" is_list_view_node="true"/>
    <item item_id="318" name="9.1 PERISSARTHRON Hyslop, 1917" item_type="entity" item_uid="29f3e112-2df9-4bad-9bbe-8b43efb64b4c" revision="false" entity_type="entity" is_list_view_node="true"/>
    <item item_id="319" name="3.6 DIPLOSTETHUS Schwarz, 1907" item_type="entity" item_uid="41394dee-947b-4a72-b504-355d12251cdc" revision="false" entity_type="entity" is_list_view_node="true"/>
    <item item_id="321" name="3.5.1 SCAPTOLENUS LeConte, 1853" item_type="entity" item_uid="9f388afe-75c1-42ce-b4ac-8575fe5cac57" revision="false" entity_type="entity" is_list_view_node="true"/>
    <item item_id="322" name="carinae absent" item_type="state" item_uid="c07b4175-90e1-4f93-bdd8-85fa99f201e8" revision="false" list_view_name="Supra antennal carinae absent" natural_lang_name="absent"/>
    <item item_id="323" name="3.5.0 APLASTUS LeConte, 1859" item_type="entity" item_uid="a6ba0e0b-0ebd-4c3c-9dd7-072a4bc1775e" revision="false" entity_type="entity" is_list_view_node="true"/>
    <item item_id="324" name="3.5.1 SELONODON Latreille, 1834" item_type="entity" item_uid="ed21efe7-dd5c-46bf-a261-2dae3d43133f" revision="false" entity_type="entity" is_list_view_node="true"/>
    <item item_id="325" name="3.5.0 EUTHYSANIUS LeConte, 1853" item_type="entity" item_uid="735228cf-e05d-4563-89e0-6043f2100503" revision="false" entity_type="entity" is_list_view_node="true"/>
    <item item_id="326" name="3.5.0 OCTINODES Candèze, 1863" item_type="entity" item_uid="88d57998-8e76-4b50-bc96-a1bd5b416687" revision="false" entity_type="entity" is_list_view_node="true"/>
    <item item_id="327" name="not pectinate" item_type="state" item_uid="cffaf75d-0e47-4fef-a86b-ee8126c78f37" revision="false" list_view_name="Not pectinate" natural_lang_name="not pectinate"/>
    <item item_id="328" name="Antennae type" item_type="feature" item_uid="6e412c04-26fd-4d42-9434-b153c11d15c1" revision="false" score_type="normal" score_weight="1.0" match_type="any" base_unit="none" unit_prefix="none" include_in_best="true" single_choice="false"/>
    <item item_id="329" name="pectinate or bipectinate" item_type="state" item_uid="ea20737a-e96a-4cdc-a164-cebbff526fd1" revision="false" list_view_name="Pectinate or bipectinate" natural_lang_name="pectinate or bipectinate"/>
    <item item_id="330" name="Texas" item_type="state" item_uid="58226fc8-7421-4796-934b-34e6eceae6db" revision="false" list_view_name="Texas"/>
    <item item_id="331" name="Arizona &amp; New Mexico" item_type="state" item_uid="43cbb843-658c-45ed-bf5c-e7bc8ff41187" revision="false" list_view_name="Arizona &amp; New Mexico" natural_lang_name="Arizona+ (AZ, NM)"/>
    <item item_id="332" name="Florida" item_type="state" item_uid="a8990b4a-bc82-419b-9d16-e0d2789bdfe3" revision="false" list_view_name="Florida"/>
    <item item_id="333" name="California" item_type="state" item_uid="4216901a-58a4-4afe-bb5b-368d30aa49b1" revision="false" list_view_name="California"/>
    <item item_id="335" name="Nevada, Utah &amp; Colorado" item_type="state" item_uid="38f938d9-3118-471a-8a48-89c63d35ce94" revision="false" list_view_name="Nevada, Utah &amp; Colorado" natural_lang_name="Colorado+ (NV, UT, CO)"/>
    <item item_id="336" name="South Dakota, Nebraska &amp; Iowa" item_type="state" item_uid="b7262f55-d2fc-4ce5-91fe-6cf010ae80d0" revision="false" list_view_name="South Dakota, Nebraska &amp; Iowa" natural_lang_name="Nebraska+ (SD, NE, IA)"/>
    <item item_id="337" name="Minnesota, Wisconsin &amp; Michigan" item_type="state" item_uid="10e24296-a1a8-4138-8c4e-d185575c8dcc" revision="false" list_view_name="Minnesota, Wisconsin &amp; Michigan" natural_lang_name="Michigan+ (MN, WI, MI)"/>
    <item item_id="338" name="Illinois, Indiana &amp; Ohio" item_type="state" item_uid="4d8071fb-a5a1-4291-a102-32d676864679" revision="false" list_view_name="Illinois, Indiana &amp; Ohio" natural_lang_name="Indiana+ (IL, IN, OH)"/>
    <item item_id="339" name="Kansas, Missouri, Oklahoma, Arkansas, Louisiana &amp; Mississippi" item_type="state" item_uid="70af6a04-eea7-44ca-a88e-0970d732870b" revision="false" list_view_name="Kansas, Missouri, Oklahoma, Arkansas, Louisiana &amp; Mississippi" natural_lang_name="Arkansas+ (KS, MO, OK, AR, LA, MS)"/>
    <item item_id="340" name="Maine, Vermont &amp; New Hampshire" item_type="state" item_uid="c30eff4d-fabf-403d-9c5b-11a0d8d74809" revision="false" list_view_name="Maine, Vermont &amp; New Hampshire" natural_lang_name="Vermont+ (ME, VT, NH)"/>
    <item item_id="341" name="Massachusetts, Connecticut &amp; Rhode Island" item_type="state" item_uid="73a17589-e988-4ab4-b384-33b4ba4ad1a7" revision="false" list_view_name="Massacheusetts, Connecticut &amp; Rhode Island" natural_lang_name="Massachusetts+ (MA, CT, RI)"/>
    <item item_id="342" name="New York" item_type="state" item_uid="0240026d-247c-4019-b177-58a602a0f91d" revision="false" list_view_name="New York"/>
    <item item_id="343" name="Pennsylvania &amp; West Virginia" item_type="state" item_uid="293ee16d-f8c1-4eee-9913-a18615832b23" revision="false" list_view_name="Pennysylvania &amp; West Virginia" natural_lang_name="Pennsylvania+ (PA, WV)"/>
    <item item_id="344" name="New Jersey, Delaware, Maryland, District of Columbia, &amp; Virginia" item_type="state" item_uid="f5e07155-1f88-4908-9111-1c5a229dcd54" revision="false" list_view_name="New Jersey, Deleware, Maryland, District of Columbia, &amp; Virginia" natural_lang_name="Virginia+ (NJ, DE, MD, DC, VA)"/>
    <item item_id="345" name="Kentucky, Tennessee, North Carolina, South Carolina, Georgia &amp; Alabama" item_type="state" item_uid="475b6a9c-613c-4e82-bd03-d1d7d3837f0e" revision="false" list_view_name="Kentucky, Tenessee, North Carolina, South Carolina, Georgia &amp; Alabama" natural_lang_name="Carolinas+ (KY, TN, NC, SC, GA, AL)"/>
    <item item_id="346" name="Washington, Oregon &amp; Idaho" item_type="state" item_uid="ce15e4e6-f6cd-48ec-88b4-1b6f5a406eda" revision="false" list_view_name="Washington, Oregon &amp; Idaho" natural_lang_name="Oregon+ (WA, OR, ID)"/>
    <item item_id="347" name="Montana, Wyoming &amp; North Dakota" item_type="state" item_uid="bd53e63e-b779-43a4-aec1-628ab73733dd" revision="false" list_view_name="Montana, Wyoming &amp; North Dakota" natural_lang_name="Montana+ (MT, WY, ND)"/>
    <item item_id="348" name="3.6 ORTHOSTETHUS Lacordaire, 1857" item_type="entity" item_uid="57e78746-8b56-4208-94a1-cd1886686b16" revision="false" entity_type="entity" is_list_view_node="true"/>
    <item item_id="350" name="3.1 BLAUTA  LeConte, 1853" item_type="entity" item_uid="50b04234-6015-4257-b2bc-6f7982013c65" revision="false" entity_type="entity" is_list_view_node="true"/>
    <item item_id="351" name="3.1 DICREPIDIUS  Eschscholtz, 1829" item_type="entity" item_uid="131adeb4-e0af-48b2-80b3-c512af63d425" revision="false" entity_type="entity" is_list_view_node="true"/>
    <item item_id="352" name="3.1 DIPROPUS  Germar, 1839" item_type="entity" item_uid="7c00757d-5caf-4a51-b0a3-578dc3f106bd" revision="false" entity_type="entity" is_list_view_node="true"/>
    <item item_id="353" name="3.3 PHYSORHINUS Germar, 1840" item_type="entity" item_uid="82bfd465-ae49-43f0-a24a-d3f405f64865" revision="false" entity_type="entity" is_list_view_node="true"/>
    <item item_id="354" name="5.3 CHALCOLEPIDIUS Eschscholtz, 1829" item_type="entity" item_uid="fe885214-dcea-4fcb-8173-5c36caa504db" revision="false" entity_type="entity" is_list_view_node="true"/>
    <item item_id="356" name="5.5 HETERODERES Latreille, 1834" item_type="entity" item_uid="70ef8eb3-ec3a-4128-bf4d-9c5872d77bd9" revision="false" entity_type="entity" is_list_view_node="true"/>
    <item item_id="357" name="5.2 RISMETHUS Fleutiaux, 1947" item_type="entity" item_uid="c9f8157f-b5af-4a1a-a3cc-d8a55d2c10c6" revision="false" entity_type="entity" is_list_view_node="true"/>
    <item item_id="358" name="9.3 ATHOUS Eschscholtz, 1829" item_type="entity" item_uid="7ab914e6-3ec5-4d2d-8904-122dcb4ecc1f" revision="false" entity_type="entity" is_list_view_node="true"/>
    <item item_id="359" name="8 FLORIDELATER Douglas, 2017" item_type="entity" item_uid="8212694f-f67e-4036-92d9-2e21675185c7" revision="false" entity_type="entity" is_list_view_node="true"/>
    <item item_id="361" name="8 PARACARDIOPHORUS Schwarz, 1895" item_type="entity" item_uid="7444fcbd-4f7f-4c5e-8b52-bb813c3a2d3b" revision="false" entity_type="entity" is_list_view_node="true"/>
    <item item_id="364" name="C. angularis (LeConte)" item_type="entity" item_uid="4598b2d1-9e11-4476-a0cd-cbbe2ffcaee4" revision="false" entity_type="entity" is_list_view_node="true"/>
    <item item_id="365" name="P. angusticollis, P. captiosus, P. comes" item_type="entity" item_uid="6679bcb0-1b66-4e17-afcb-0416cf6e2ff6" revision="false" entity_type="entity" is_list_view_node="true"/>
    <item item_id="366" name="9.2 BILLROWNIA Johnson, 2021. (B. conjugens LeConte, also B. lecontei, B. obversa, B. rupestris)" item_type="entity" item_uid="4ca5c5e5-4574-4e12-81d0-28b7f68ff1ea" revision="false" entity_type="entity" is_list_view_node="true"/>
    <item item_id="372" name="5.5 DERONOCUS Johnson, 1995" item_type="entity" item_uid="d2d40b55-402c-47b6-a872-e964dcdbd647" revision="false" entity_type="entity" is_list_view_node="true"/>
    <item item_id="373" name="8 APHRICUS LeConte, 1853" item_type="entity" item_uid="a0c69447-a98f-4976-ae84-d947b93b863a" revision="false" entity_type="entity" is_list_view_node="true"/>
    <item item_id="374" name="8 APTOPUS Eschscholtz, 1829" item_type="entity" item_uid="49212aa3-7081-42a6-b8cd-fcfdb0f84ec4" revision="false" entity_type="entity" is_list_view_node="true"/>
    <item item_id="578" name="Pronotum bioluminescent spots" item_type="feature" item_uid="67443bff-7efc-44af-bcd3-7ca95f407220" revision="false" score_type="normal" score_weight="1.0" match_type="any" base_unit="none" unit_prefix="none" include_in_best="true" single_choice="false"/>
    <item item_id="579" name="absent" item_type="state" item_uid="ef625aec-8b6f-4e15-b0a7-9b14e9105ce2" revision="false" list_view_name="absent" natural_lang_name="absent"/>
    <item item_id="580" name="present" item_type="state" item_uid="090989bc-a9bf-4109-8703-3068ae176f07" revision="false" list_view_name="present" natural_lang_name="present"/>
    <item item_id="600" name="E. striatipennis Brown" item_type="entity" item_uid="b2ecb52f-d92d-4ec8-ba43-5cdcc0994c58" revision="false" entity_type="entity" is_list_view_node="true"/>
    <item item_id="601" name="Prosternal process curved upward more than 40 degrees (angle measured immediately before and after procoxae)" item_type="feature" item_uid="30cd46dd-5982-4cf6-a759-5458dfa6bd48" revision="false" score_type="normal" score_weight="1.0" match_type="any" base_unit="none" unit_prefix="none" include_in_best="true" single_choice="false"/>
    <item item_id="602" name="5.4 PYROPHORUS Billberg, 1820" item_type="entity" item_uid="f4761620-19ac-4d31-9da5-5a56b67dae84" revision="false" entity_type="entity" is_list_view_node="true"/>
    <item item_id="603" name="9.3 GAMBRINUS LeConte 1853" item_type="entity" item_uid="4dd1b294-0ce6-45bc-8c0c-2fdef1d38786" revision="false" entity_type="entity" is_list_view_node="true"/>
    <item item_id="604" name="9.3 PHELETES Kiesenwetter, 1858" item_type="entity" item_uid="9374c807-9471-46b6-9048-a95f161d4a6f" revision="false" entity_type="entity" is_list_view_node="true"/>
    <item item_id="605" name="9.3 VITTATHOUS Johnson, 2021" item_type="entity" item_uid="f4f35d8e-6082-49d3-b162-feaeb907c003" revision="false" entity_type="entity" is_list_view_node="true"/>
    <item item_id="606" name="9.2 ATHOPLASTUS Johnson and Etzler, 2018" item_type="entity" item_uid="6359fd19-13c8-4aca-bf21-219a0db3b16e" revision="false" entity_type="entity" is_list_view_node="true"/>
    <item item_id="607" name="3.7 LEPTOSCHEMA Horn, 1885" item_type="entity" item_uid="d06a47fe-f757-4ae7-91e2-6c5d0cc063c7" revision="false" entity_type="entity" is_list_view_node="true"/>
    <item item_id="608" name="2 BLADUS LeConte, 1861" item_type="entity" item_uid="d0e39e65-366d-4928-9ab0-fea7d04d3c59" revision="false" entity_type="entity" is_list_view_node="true"/>
    <item item_id="609" name="9.3 TETRALIMONIUS Etzler, 2019" item_type="entity" item_uid="520aef97-5a61-4227-a846-dda092bf79eb" revision="false" entity_type="entity" is_list_view_node="true"/>
    <item item_id="610" name="9.2 LIOTRICHUS kiesenwetter" item_type="entity" item_uid="5104b30e-311a-46fd-950f-520502be9ffe" revision="false" entity_type="entity" is_list_view_node="true"/>
    <item item_id="611" name="9.2 DIXICOLLIS Johnson, 2021" item_type="entity" item_uid="26b2601a-2c92-4df3-91ae-3aca4b5355da" revision="false" entity_type="entity" is_list_view_node="true"/>
    <item item_id="612" name="9.2 LANEGANUS Johnson, 2001" item_type="entity" item_uid="b0f27f9f-b46d-4f87-a086-a4c6287c59f6" revision="false" entity_type="entity" is_list_view_node="true"/>
    <item item_id="613" name="B. copei, B. praeses, B. signaticollis" item_type="entity" item_uid="51965d66-a944-4ba4-bf0b-ef9bea3728b7" revision="false" entity_type="entity" is_list_view_node="true"/>
    <item item_id="614" name="9.2 STROPENRON Johnson, 2021" item_type="entity" item_uid="72955526-ef2d-4861-b864-96d270a7bb47" revision="false" entity_type="entity" is_list_view_node="true"/>
    <item item_id="615" name="9.2 TESOLASOMUS Johnson, 2021" item_type="entity" item_uid="95f868f0-3749-41fe-bfc7-c1d68a4c963b" revision="false" entity_type="entity" is_list_view_node="true"/>
    <item item_id="616" name="P. laricis (Brown)" item_type="entity" item_uid="bd5357c3-6598-434d-92f0-fc998a7e65cb" revision="false" entity_type="entity" is_list_view_node="true"/>
    <item item_id="617" name="T. morulus and T. deceptor" item_type="entity" item_uid="40ef3bee-488b-469c-b94d-d42744706e2b" revision="false" entity_type="entity" is_list_view_node="true"/>
    <item item_id="618" name="present on tasomere III only" item_type="state" item_uid="1189ba37-4aec-4113-a8e6-a2571842adbc" revision="false" natural_lang_name="present on tasomere III only"/>
    <item item_id="619" name="Profemur with complete carina along full length of anterior face (basodorsal to apicoventral)" item_type="feature" item_uid="acd1f4af-8e26-4453-8615-e45f6b5659ab" revision="false" score_type="normal" score_weight="1.0" match_type="any" base_unit="none" unit_prefix="none" include_in_best="true" single_choice="false"/>
    <item item_id="620" name="absent" item_type="state" item_uid="995b992d-5906-499e-b886-84f894f1082c" revision="false" natural_lang_name="without"/>
    <item item_id="621" name="present" item_type="state" item_uid="424ca873-c441-405b-bbb5-74ee5c1cf221" revision="false" natural_lang_name="with"/>
    <item item_id="622" name="Subfamily/tribe [taxonomic grouping tool]" item_type="feature" item_uid="434b1ba1-36cf-4a60-a2b6-465152271aad" revision="true" score_type="normal" score_weight="1.0" match_type="any" base_unit="none" unit_prefix="none" include_in_best="false" single_choice="false"/>
    <item item_id="623" name="Hypnoidinae" item_type="state" item_uid="e15ad1ee-79a7-4716-ae5b-2eb4472f6ef6" revision="false"/>
    <item item_id="624" name="Agrypninae" item_type="state" item_uid="f7358075-cef3-4ad2-8996-43735cc1e180" revision="false"/>
    <item item_id="625" name="Small subfamilies" item_type="state" item_uid="1d64d657-6ef0-41d9-be63-a7128610c5e2" revision="false"/>
    <item item_id="626" name="Dendrometrini" item_type="state" item_uid="d02a21ee-b683-44ff-a074-6082fb744526" revision="false"/>
    <item item_id="627" name="Prosternini" item_type="state" item_uid="13f1fa9f-57e9-43ff-af2b-6ce95433af0d" revision="false"/>
    <item item_id="628" name="Oxynopterini" item_type="state" item_uid="fa0458cc-11da-4450-985e-e8405e59d754" revision="false"/>
    <item item_id="629" name="Negastriinae" item_type="state" item_uid="683d090e-cb41-44bf-bbec-d5a26ca5696e" revision="false"/>
    <item item_id="630" name="Elaterinae" item_type="state" item_uid="2392ac24-efe5-4b86-8cfc-f6c9385411bf" revision="false"/>
    <item item_id="631" name="Cardiophorinae" item_type="state" item_uid="53b8b046-e62a-4cb9-91c4-7ef6d6f7acee" revision="false"/>
    <item item_id="632" name="Cebrionini" item_type="state" item_uid="8291ae62-5e69-466d-8d8c-e6ea158869fc" revision="false"/>
    <item item_id="633" name="Agriotini" item_type="state" item_uid="5236ad38-b53f-4acb-b3f2-85380714d1a8" revision="false"/>
    <item item_id="634" name="Elaterini" item_type="state" item_uid="0024b948-b3a8-4446-bac6-e424e2d7abb2" revision="false"/>
    <item item_id="635" name="3.6 CAMPYLOMORPHUS Jacquelin du Val, 1860" item_type="entity" item_uid="1a1f679e-2d91-4263-b98a-ec3b16669124" revision="false" entity_type="entity" is_list_view_node="true"/>
    <item item_id="636" name="6 DESOLAKERRUS Stibick, 1978" item_type="entity" item_uid="8c1a8174-f406-413b-8a77-a2bc2c4684b9" revision="false" entity_type="entity" is_list_view_node="true"/>
    <item item_id="637" name="Pronotal lateral carina intersecting mesal edge of hypomeron (angle acute)" item_type="feature" item_uid="33e38c63-066b-4bd2-a76c-0192698b5c3d" revision="false" score_type="normal" score_weight="1.0" match_type="any" base_unit="none" unit_prefix="none" include_in_best="true" single_choice="false"/>
    <item item_id="638" name="no, meeting anterior edge of prothorax in most (at about 90 degrees)" item_type="state" item_uid="fcf701e4-b4b9-4e51-a31c-af81dfa098ce" revision="false" natural_lang_name="anterior edge of prothorax at about 90 degrees in lateral view"/>
    <item item_id="639" name="yes (at about 30 degrees)" item_type="state" item_uid="d875a4c9-7b8a-4af9-926d-fd4a7e8a6884" revision="false" natural_lang_name="mesal edge of hypomeron at about 30 degrees in lateral view"/>
    <item item_id="640" name="Prosternal sides curvature (midway between anterior lobe and procoxae)" item_type="feature" item_uid="37d271be-d1e3-4b50-a8cf-2d10e826bf76" revision="false" score_type="normal" score_weight="1.0" natural_lang_name="Prosternal sides at midlength" match_type="any" base_unit="none" unit_prefix="none" include_in_best="true" single_choice="false"/>
    <item item_id="641" name="straight" item_type="state" item_uid="5502a20f-773d-4fe4-a437-8b7ec8eab574" revision="false"/>
    <item item_id="642" name="concave" item_type="state" item_uid="f5fd3a02-db86-4995-9db2-d6e80614dd49" revision="false"/>
    <item item_id="643" name="convex" item_type="state" item_uid="9da2bc29-977b-4354-abe2-26a73f233836" revision="false"/>
    <item item_id="644" name="9.2 ANTHRACOPTERYX Horn, 1891" item_type="entity" item_uid="1cdf055e-4a7c-4a2f-9f6d-92ca355aacaf" revision="false" entity_type="entity" is_list_view_node="true"/>
    <item item_id="645" name="Pronotal posterior edge crenellations" item_type="feature" item_uid="5ed3554e-ee0e-4851-b772-17a81a2f6e95" revision="false" score_type="normal" score_weight="1.0" match_type="any" base_unit="none" unit_prefix="none" include_in_best="true" single_choice="false"/>
    <item item_id="646" name="absent" item_type="state" item_uid="879c9293-a088-43e0-929b-dcfa5409e636" revision="false" natural_lang_name="absent"/>
    <item item_id="647" name="present" item_type="state" item_uid="a98fda8e-1d46-4f31-85ed-93e0c51ab236" revision="false" natural_lang_name="present"/>
    <item item_id="648" name="C. uliginosa (Van Dyke)" item_type="entity" item_uid="c4ef74f9-decc-4878-a9e4-507be147cc82" revision="false" entity_type="entity" is_list_view_node="true"/>
    <item item_id="649" name="Pronotum with pair of dimples on disk" item_type="feature" item_uid="43741f2d-2e1a-43d3-8b53-505856c26063" revision="false" score_type="normal" score_weight="1.0" match_type="any" base_unit="none" unit_prefix="none" include_in_best="false" single_choice="false"/>
    <item item_id="650" name="absent" item_type="state" item_uid="cccd591b-1f9d-4a49-ba98-98a379a1eeca" revision="false"/>
    <item item_id="651" name="present" item_type="state" item_uid="2ea3cf3a-49c4-406c-b6b2-86a10cd2576d" revision="false"/>
    <item item_id="652" name="S. atropurpureus (Melsheimer)" item_type="entity" item_uid="bd917351-b135-4ce8-8033-10dcce013d37" revision="false" entity_type="entity" is_list_view_node="true"/>
    <item item_id="653" name="covering entire thorax" item_type="state" item_uid="b983657c-a7c6-4225-a6a5-77ae5d63780a" revision="false" natural_lang_name="with"/>
    <item item_id="654" name="covering only antero-medial portion" item_type="state" item_uid="592fe55e-4e27-4b81-b481-82c1d3a1e620" revision="false" natural_lang_name="antero-medial portion with"/>
    <item item_id="655" name="Elytra with anterior edge outline near humeri (anterolateral corner) in dorsal view [partially covered by setae in many]" item_type="feature" item_uid="3843ae4f-2753-45e6-9e8b-e94c2902bca7" revision="false" score_type="normal" score_weight="0.6" match_type="any" base_unit="none" unit_prefix="none" include_in_best="true" single_choice="false"/>
    <item item_id="656" name="straight to arcuate" item_type="state" item_uid="696ba56a-db01-4a11-a827-c486548136fd" revision="false"/>
    <item item_id="657" name="arcuate" item_type="state" item_uid="6c1dfe8f-4463-4bae-88c1-486bfd33405b" revision="false" natural_lang_name="arcuate"/>
    <item item_id="658" name="angulate" item_type="state" item_uid="d343b5b2-611c-40a5-96ed-72fd6e714e0b" revision="false" natural_lang_name="angulate"/>
    <item item_id="659" name="sinuate (recurved) or with rectangular projection" item_type="state" item_uid="ffa31b4f-8f2d-4edb-9ea5-f043dd7039b8" revision="false"/>
    <item item_id="660" name="not concave" item_type="state" item_uid="95860536-bdc4-4407-bfa5-5f52f4c543e8" revision="false" natural_lang_name="not concave"/>
    <item item_id="661" name="concave" item_type="state" item_uid="f53bf876-268e-4e65-8d5a-9e085325bbad" revision="false" natural_lang_name="concave"/>
    <item item_id="662" name="Scutellum shape - posterior" item_type="feature" item_uid="0319dc9b-88e9-4ea6-9db9-d63e1db5b243" revision="false" score_type="normal" score_weight="1.0" match_type="any" base_unit="none" unit_prefix="none" include_in_best="true" single_choice="false"/>
    <item item_id="663" name="rounded (arcuate)" item_type="state" item_uid="2513a80d-9c75-4d11-9694-58775bdb54f7" revision="false"/>
    <item item_id="664" name="pointed (acuminate)" item_type="state" item_uid="889d84d2-f486-456b-942c-d087dc668cc7" revision="false"/>
    <item item_id="665" name="L. brevis Van Dyke" item_type="entity" item_uid="c9c2d22a-c1e8-4585-a0e8-4a55658ecc46" revision="false" entity_type="entity" is_list_view_node="true"/>
    <item item_id="666" name="no" item_type="state" item_uid="7e8f8378-b705-49d3-9fd4-2ea7b62c0a54" revision="false" natural_lang_name="not curved"/>
    <item item_id="667" name="yes" item_type="state" item_uid="ecbcc3b0-136e-4b62-9ad2-4622b8b9acc4" revision="false" natural_lang_name="curved"/>
    <item item_id="668" name="P. hoppingi, P. ochreipennis, P. watsoni" item_type="entity" item_uid="342e31c7-692f-4107-96d7-58dca31cbec2" revision="false" entity_type="entity" is_list_view_node="true"/>
    <item item_id="669" name="A. sagitticollis (Eschscholtz)" item_type="entity" item_uid="09c7b4a4-c85b-4e8a-8e8d-8a7320bbc5d3" revision="false" entity_type="entity" is_list_view_node="true"/>
    <item item_id="670" name="P. sylvaticus (Van Dyke, 1932)" item_type="entity" item_uid="123aa90c-2e35-473f-84c6-1ad3a9d8be2e" revision="false" entity_type="entity" is_list_view_node="true"/>
    <item item_id="671" name="Protrochanter with brush of short setae at base (diagnostically non-useful)" item_type="feature" item_uid="f163cf6c-eed7-4b4d-9889-ccb3bf08bc8a" revision="true" score_type="normal" score_weight="1.0" match_type="any" base_unit="none" unit_prefix="none" include_in_best="false" single_choice="false"/>
    <item item_id="672" name="absent" item_type="state" item_uid="0140eeb4-7298-40ac-9cc7-0fa5473c265a" revision="false"/>
    <item item_id="673" name="present" item_type="state" item_uid="086052f0-61f3-4221-88fd-8358775bed65" revision="false"/>
    <item item_id="674" name="with metallic reflections" item_type="state" item_uid="e6e6db16-5ccf-43d9-9d0a-a3ba11784771" revision="false" natural_lang_name="with metallic reflections"/>
    <item item_id="675" name="P. nebraskensis, P. tigrinus, P. triundulatus" item_type="entity" item_uid="990b126c-7fc4-4ba1-93e6-e73a0c48d85b" revision="false" entity_type="entity" is_list_view_node="true"/>
    <item item_id="676" name="S. nigricans (Fall)" item_type="entity" item_uid="0513a54b-d6b0-4c15-a577-62cbd258296e" revision="false" entity_type="entity" is_list_view_node="true"/>
    <item item_id="677" name="S. pruininus (Horn)" item_type="entity" item_uid="c862ef73-5cb2-49ea-a160-ebc5b2ca12a3" revision="false" entity_type="entity" is_list_view_node="true"/>
    <item item_id="678" name="S. furtivus, S. limoniiformis, S. mendax" item_type="entity" item_uid="b22543cb-f150-48cd-a0f6-c094e7adbde1" revision="false" entity_type="entity" is_list_view_node="true"/>
    <item item_id="679" name="Ventrite 5 apex shape" item_type="feature" item_uid="7f5704dc-0e05-48d5-9e75-ca47ce61a7fa" revision="false" score_type="normal" score_weight="1.0" match_type="any" base_unit="none" unit_prefix="none" include_in_best="true" single_choice="false"/>
    <item item_id="680" name="arcuate without paired setal brushes" item_type="state" item_uid="ac9ece36-7d77-44b4-8ef2-aaf9e082def2" revision="false"/>
    <item item_id="681" name="bisinuate with paired setal brushes (larger in males)" item_type="state" item_uid="8b905208-a356-4def-864a-c7af83e48590" revision="false"/>
    <item item_id="682" name="Mesoventral cavity serration" item_type="feature" item_uid="15178c40-f63b-48bd-8125-8d00daea73f1" revision="false" score_type="normal" score_weight="1.0" match_type="any" base_unit="none" unit_prefix="none" include_in_best="true" single_choice="false"/>
    <item item_id="683" name="absent" item_type="state" item_uid="77c0dd1b-6849-43e4-bc43-a2be92b12c72" revision="false" natural_lang_name="without"/>
    <item item_id="684" name="present" item_type="state" item_uid="51507693-a27a-4497-983b-f4d10327d2d9" revision="false" natural_lang_name="with"/>
    <item item_id="685" name="D. inordinatus Brown, 1934" item_type="entity" item_uid="d59a2e37-9bb2-4a0f-83f6-f82b60026432" revision="false" entity_type="entity" is_list_view_node="true"/>
    <item item_id="686" name="bilobed (concave at midline)" item_type="state" item_uid="95df3156-39cf-40c8-94b6-bd6bdb4ad044" revision="false"/>
    <item item_id="687" name="Direction of labrum (prognathous or hypognathus)" item_type="feature" item_uid="ef9d7772-c9ab-4a98-b094-34e24dff9377" revision="false" score_type="normal" score_weight="1.0" match_type="any" base_unit="none" unit_prefix="none" include_in_best="true" single_choice="false"/>
    <item item_id="688" name="vertical or porrect (hypognathous), more than 90 degrees downward from occiput" item_type="state" item_uid="ff910f50-9fed-4291-8e0f-43d50d85eb0a" revision="false" natural_lang_name="hypognathous (labrum oriented downward 90 degrees or more)"/>
    <item item_id="689" name="apex actually anterior to base (prognathous), less than 90 degrees downward from occiput" item_type="state" item_uid="ad3681eb-f900-4e6a-881a-61778710e158" revision="false" natural_lang_name="prognathous (labrum oriented less than 90 degrees downward)"/>
    <item item_id="690" name="Tarsal pads or membranous lobes present on tarsomeres # (not considering tasomere 1)" item_type="feature" item_uid="5106da45-e894-492a-b9cb-a42455c5b67f" revision="false" score_type="normal" score_weight="1.0" match_type="any" base_unit="none" unit_prefix="none" include_in_best="true" single_choice="false"/>
    <item item_id="691" name="II and III" item_type="state" item_uid="ea66843d-9757-47ea-a4b4-04c8671d614b" revision="false" natural_lang_name="(II and III)"/>
    <item item_id="692" name="II, III and IV" item_type="state" item_uid="e0a23570-cdd1-4716-ac37-0c390f17100e" revision="false" natural_lang_name="(I, II, III, and IV or II, III, and IV)"/>
    <item item_id="693" name="straight (truncate, redundant)" item_type="state" item_uid="9a355860-5aa6-4e5a-b766-9c498e145304" revision="false"/>
    <item item_id="694" name="Elytral apex spinose? (acute projection at suture)" item_type="feature" item_uid="6092b845-5b94-411d-bbb3-3b08d2cfb57e" revision="false" score_type="normal" score_weight="1.0" match_type="any" base_unit="none" unit_prefix="none" include_in_best="true" single_choice="false"/>
    <item item_id="695" name="no" item_type="state" item_uid="2a9d88be-0de4-4902-979a-c0173aac531c" revision="false"/>
    <item item_id="696" name="yes" item_type="state" item_uid="019e9a24-5636-4e88-95b8-e8217ea6476d" revision="false"/>
    <item item_id="766" name="Pronotum near midlength with some setae transverse" item_type="feature" item_uid="9d465a15-e033-46f8-be55-bb6610c81275" revision="false" score_type="normal" score_weight="1.0" match_type="any" base_unit="none" unit_prefix="none" include_in_best="true" single_choice="false"/>
    <item item_id="767" name="yes, mesad" item_type="state" item_uid="5aaeb457-34ec-4cb3-a47d-0d7ea00d2afc" revision="false"/>
    <item item_id="768" name="no" item_type="state" item_uid="7f0d5410-1c7c-40f3-b36e-452e4b187697" revision="false"/>
    <item item_id="769" name="uncertain because setae too short" item_type="state" item_uid="ee67927c-f4a9-490f-914a-e2ff9aca5212" revision="false"/>
    <item item_id="770" name="Pronotum posterior to highest part with some setae on median third anteriorly directed" item_type="feature" item_uid="13b9df73-6b15-4e0e-99fb-dd87103e4984" revision="false" score_type="normal" score_weight="1.0" match_type="any" base_unit="none" unit_prefix="none" include_in_best="true" single_choice="false"/>
    <item item_id="771" name="Nasale, presence of dorsally convergent carinae" item_type="feature" item_uid="ebdf0129-a1de-412b-ac1d-cabbc2a8ea79" revision="false" score_type="normal" score_weight="1.0" match_type="any" base_unit="none" unit_prefix="none" include_in_best="true" single_choice="false"/>
    <item item_id="772" name="present" item_type="state" item_uid="3c27bb80-f730-4934-b8b9-e93301a21192" revision="false"/>
    <item item_id="773" name="absent" item_type="state" item_uid="2fc13a99-79aa-475c-ae13-b4201375d73e" revision="false"/>
    <item item_id="774" name="yes" item_type="state" item_uid="cf0f8e7c-4e65-4b62-8165-42d0a16adc52" revision="false"/>
    <item item_id="775" name="no" item_type="state" item_uid="732542da-8881-4d45-bc51-94b4c6788ba5" revision="false"/>
    <item item_id="776" name="Nunavut and Northwest Territories" item_type="state" item_uid="250696e8-f003-493c-9b1a-0d0cfe4825a7" revision="false" natural_lang_name="Nunavut+ (NT, NU)"/>
    <item item_id="777" name="Saskatechewan and Manitoba" item_type="state" item_uid="a1fe4a69-2956-4af3-a129-ce03c24664cd" revision="false" natural_lang_name="Manitoba+ (MB, SK)"/>
    <item item_id="778" name="uncertain because setae too short" item_type="state" item_uid="d404a712-412d-46e8-b3ee-dfb263757480" revision="false"/>
    <item item_id="779" name="New Brunswick, Prince Edward Island, and Nova Scotia" item_type="state" item_uid="a8f21e6e-233f-438a-bac2-d763a45e751d" revision="false" natural_lang_name="New Brunswick+ (NB, NS, PE)"/>
    <item item_id="780" name="Pronotum anterior to highest point with most setae on median third directed" item_type="feature" item_uid="317c0552-858b-4ba5-a4b1-fdf027865251" revision="false" score_type="normal" score_weight="1.0" match_type="any" base_unit="none" unit_prefix="none" include_in_best="true" single_choice="false"/>
    <item item_id="781" name="anterad" item_type="state" item_uid="c767895a-7e03-4e47-988b-148c5e024d0e" revision="false"/>
    <item item_id="782" name="single digging spine (outgrowth of integument) at midlength" item_type="state" item_uid="5e4d1a5d-d59b-45c0-b802-e1b0e2135f96" revision="false"/>
    <item item_id="783" name="posterad" item_type="state" item_uid="8cd86065-9413-4e89-9742-b12419a0f3c6" revision="false"/>
    <item item_id="784" name="mesad" item_type="state" item_uid="ab8c6d51-7850-4e04-a3f7-e99ff64c25cb" revision="false"/>
    <item item_id="785" name="laterad" item_type="state" item_uid="7fe4378e-b498-4ed1-9258-5b3f9e332d48" revision="false"/>
    <item item_id="786" name="Length of antennomere IV (dorsal length)" item_type="feature" item_uid="e63c8104-ab1c-4a34-ae09-0c552917d36d" revision="false" score_type="normal" score_weight="1.0" match_type="any" base_unit="none" unit_prefix="none" include_in_best="true" single_choice="false"/>
    <item item_id="787" name="longer than each of V to VII" item_type="state" item_uid="5ab82abe-4dd5-4fa3-a6dc-788c48963bfa" revision="false"/>
    <item item_id="788" name="not longer than each of V to VII" item_type="state" item_uid="be1a0b2d-70ed-4d25-b501-49ee76d8fc41" revision="false"/>
    <item item_id="789" name="yes, laterad" item_type="state" item_uid="8bd97481-932f-490c-9c99-6dc0f36097b1" revision="false"/>
    <item item_id="790" name="uncertain because setae too short" item_type="state" item_uid="1aae2b74-2794-49db-a021-fd47f4a95eda" revision="false"/>
    <item item_id="791" name="yes, both laterad and mesad" item_type="state" item_uid="0002c76a-2aba-4339-ab58-8de8c13ebaf3" revision="false"/>
    <item item_id="806" name="Gena" item_type="feature" item_uid="6ccd1da7-0ad0-45fd-b6f2-d954bf783420" revision="false" score_type="normal" score_weight="1.0" natural_lang_name="Gena" match_type="any" base_unit="none" unit_prefix="none" include_in_best="true" single_choice="false"/>
    <item item_id="807" name="not broadened anteriorly below eye, not extending spine-like anterior to basal tubercle of mandible (ventral condyle)" item_type="state" item_uid="2d4cef00-16e6-48d5-b1a1-4fcbd0e7e39b" revision="false" natural_lang_name="not broadened anteriorly below eye, not extending spine-like anterior to basal tubercle of mandible (ventral condyle)"/>
    <item item_id="808" name="broadened anteriorly below eye, extending spine-like anterior to basal tubercle of mandible (ventral condyle)" item_type="state" item_uid="5be20e7c-e50f-489a-8c2c-e2987a7d68ed" revision="false" natural_lang_name="broadened anteriorly below eye, extending spine-like anterior to basal tubercle of mandible (ventral condyle)"/>
  </items>
  <trees>
    <tree type="feature">
      <treenode item_id="97" parent_id="0"/>
      <treenode item_id="164" parent_id="97"/>
      <treenode item_id="165" parent_id="164"/>
      <treenode item_id="166" parent_id="164"/>
      <treenode item_id="167" parent_id="164"/>
      <treenode item_id="169" parent_id="164"/>
      <treenode item_id="168" parent_id="164"/>
      <treenode item_id="108" parent_id="97"/>
      <treenode item_id="109" parent_id="108"/>
      <treenode item_id="110" parent_id="109"/>
      <treenode item_id="111" parent_id="109"/>
      <treenode item_id="161" parent_id="97"/>
      <treenode item_id="163" parent_id="161"/>
      <treenode item_id="162" parent_id="161"/>
      <treenode item_id="101" parent_id="0"/>
      <treenode item_id="102" parent_id="101"/>
      <treenode item_id="103" parent_id="102"/>
      <treenode item_id="104" parent_id="102"/>
      <treenode item_id="105" parent_id="102"/>
      <treenode item_id="106" parent_id="102"/>
      <treenode item_id="322" parent_id="102"/>
      <treenode item_id="141" parent_id="101"/>
      <treenode item_id="661" parent_id="141"/>
      <treenode item_id="660" parent_id="141"/>
      <treenode item_id="771" parent_id="101"/>
      <treenode item_id="772" parent_id="771"/>
      <treenode item_id="773" parent_id="771"/>
      <treenode item_id="687" parent_id="101"/>
      <treenode item_id="688" parent_id="687"/>
      <treenode item_id="689" parent_id="687"/>
      <treenode item_id="116" parent_id="101"/>
      <treenode item_id="328" parent_id="116"/>
      <treenode item_id="329" parent_id="328"/>
      <treenode item_id="327" parent_id="328"/>
      <treenode item_id="117" parent_id="116"/>
      <treenode item_id="118" parent_id="117"/>
      <treenode item_id="119" parent_id="117"/>
      <treenode item_id="237" parent_id="117"/>
      <treenode item_id="120" parent_id="116"/>
      <treenode item_id="121" parent_id="120"/>
      <treenode item_id="122" parent_id="120"/>
      <treenode item_id="187" parent_id="116"/>
      <treenode item_id="188" parent_id="187"/>
      <treenode item_id="189" parent_id="187"/>
      <treenode item_id="786" parent_id="116"/>
      <treenode item_id="787" parent_id="786"/>
      <treenode item_id="788" parent_id="786"/>
      <treenode item_id="199" parent_id="101"/>
      <treenode item_id="200" parent_id="199"/>
      <treenode item_id="201" parent_id="199"/>
      <treenode item_id="806" parent_id="101"/>
      <treenode item_id="807" parent_id="806"/>
      <treenode item_id="808" parent_id="806"/>
      <treenode item_id="123" parent_id="0"/>
      <treenode item_id="124" parent_id="123"/>
      <treenode item_id="170" parent_id="124"/>
      <treenode item_id="171" parent_id="170"/>
      <treenode item_id="172" parent_id="170"/>
      <treenode item_id="125" parent_id="124"/>
      <treenode item_id="184" parent_id="125"/>
      <treenode item_id="185" parent_id="125"/>
      <treenode item_id="234" parent_id="124"/>
      <treenode item_id="235" parent_id="234"/>
      <treenode item_id="236" parent_id="234"/>
      <treenode item_id="780" parent_id="124"/>
      <treenode item_id="781" parent_id="780"/>
      <treenode item_id="783" parent_id="780"/>
      <treenode item_id="784" parent_id="780"/>
      <treenode item_id="785" parent_id="780"/>
      <treenode item_id="790" parent_id="780"/>
      <treenode item_id="766" parent_id="124"/>
      <treenode item_id="789" parent_id="766"/>
      <treenode item_id="767" parent_id="766"/>
      <treenode item_id="791" parent_id="766"/>
      <treenode item_id="768" parent_id="766"/>
      <treenode item_id="769" parent_id="766"/>
      <treenode item_id="770" parent_id="124"/>
      <treenode item_id="774" parent_id="770"/>
      <treenode item_id="775" parent_id="770"/>
      <treenode item_id="778" parent_id="770"/>
      <treenode item_id="186" parent_id="124"/>
      <treenode item_id="653" parent_id="186"/>
      <treenode item_id="654" parent_id="186"/>
      <treenode item_id="238" parent_id="186"/>
      <treenode item_id="649" parent_id="124"/>
      <treenode item_id="651" parent_id="649"/>
      <treenode item_id="650" parent_id="649"/>
      <treenode item_id="158" parent_id="124"/>
      <treenode item_id="159" parent_id="158"/>
      <treenode item_id="160" parent_id="158"/>
      <treenode item_id="231" parent_id="124"/>
      <treenode item_id="233" parent_id="231"/>
      <treenode item_id="240" parent_id="231"/>
      <treenode item_id="232" parent_id="231"/>
      <treenode item_id="578" parent_id="124"/>
      <treenode item_id="580" parent_id="578"/>
      <treenode item_id="579" parent_id="578"/>
      <treenode item_id="179" parent_id="124"/>
      <treenode item_id="180" parent_id="179"/>
      <treenode item_id="181" parent_id="179"/>
      <treenode item_id="145" parent_id="124"/>
      <treenode item_id="146" parent_id="145"/>
      <treenode item_id="147" parent_id="145"/>
      <treenode item_id="637" parent_id="124"/>
      <treenode item_id="639" parent_id="637"/>
      <treenode item_id="638" parent_id="637"/>
      <treenode item_id="193" parent_id="124"/>
      <treenode item_id="195" parent_id="193"/>
      <treenode item_id="214" parent_id="193"/>
      <treenode item_id="194" parent_id="193"/>
      <treenode item_id="137" parent_id="124"/>
      <treenode item_id="139" parent_id="137"/>
      <treenode item_id="140" parent_id="137"/>
      <treenode item_id="138" parent_id="137"/>
      <treenode item_id="142" parent_id="124"/>
      <treenode item_id="144" parent_id="142"/>
      <treenode item_id="143" parent_id="142"/>
      <treenode item_id="645" parent_id="124"/>
      <treenode item_id="647" parent_id="645"/>
      <treenode item_id="646" parent_id="645"/>
      <treenode item_id="126" parent_id="124"/>
      <treenode item_id="127" parent_id="126"/>
      <treenode item_id="128" parent_id="126"/>
      <treenode item_id="239" parent_id="124"/>
      <treenode item_id="657" parent_id="239"/>
      <treenode item_id="658" parent_id="239"/>
      <treenode item_id="129" parent_id="124"/>
      <treenode item_id="130" parent_id="129"/>
      <treenode item_id="131" parent_id="129"/>
      <treenode item_id="132" parent_id="129"/>
      <treenode item_id="196" parent_id="124"/>
      <treenode item_id="198" parent_id="196"/>
      <treenode item_id="197" parent_id="196"/>
      <treenode item_id="640" parent_id="123"/>
      <treenode item_id="641" parent_id="640"/>
      <treenode item_id="642" parent_id="640"/>
      <treenode item_id="643" parent_id="640"/>
      <treenode item_id="601" parent_id="123"/>
      <treenode item_id="667" parent_id="601"/>
      <treenode item_id="666" parent_id="601"/>
      <treenode item_id="78" parent_id="0"/>
      <treenode item_id="79" parent_id="78"/>
      <treenode item_id="80" parent_id="79"/>
      <treenode item_id="81" parent_id="80"/>
      <treenode item_id="82" parent_id="80"/>
      <treenode item_id="662" parent_id="79"/>
      <treenode item_id="663" parent_id="662"/>
      <treenode item_id="664" parent_id="662"/>
      <treenode item_id="686" parent_id="662"/>
      <treenode item_id="693" parent_id="662"/>
      <treenode item_id="87" parent_id="78"/>
      <treenode item_id="88" parent_id="87"/>
      <treenode item_id="89" parent_id="87"/>
      <treenode item_id="90" parent_id="87"/>
      <treenode item_id="682" parent_id="78"/>
      <treenode item_id="684" parent_id="682"/>
      <treenode item_id="683" parent_id="682"/>
      <treenode item_id="98" parent_id="78"/>
      <treenode item_id="100" parent_id="98"/>
      <treenode item_id="99" parent_id="98"/>
      <treenode item_id="655" parent_id="78"/>
      <treenode item_id="656" parent_id="655"/>
      <treenode item_id="659" parent_id="655"/>
      <treenode item_id="148" parent_id="78"/>
      <treenode item_id="150" parent_id="148"/>
      <treenode item_id="151" parent_id="148"/>
      <treenode item_id="674" parent_id="148"/>
      <treenode item_id="149" parent_id="148"/>
      <treenode item_id="190" parent_id="78"/>
      <treenode item_id="192" parent_id="190"/>
      <treenode item_id="191" parent_id="190"/>
      <treenode item_id="152" parent_id="78"/>
      <treenode item_id="153" parent_id="152"/>
      <treenode item_id="154" parent_id="152"/>
      <treenode item_id="155" parent_id="152"/>
      <treenode item_id="156" parent_id="152"/>
      <treenode item_id="157" parent_id="152"/>
      <treenode item_id="694" parent_id="78"/>
      <treenode item_id="696" parent_id="694"/>
      <treenode item_id="695" parent_id="694"/>
      <treenode item_id="83" parent_id="0"/>
      <treenode item_id="174" parent_id="83"/>
      <treenode item_id="176" parent_id="174"/>
      <treenode item_id="175" parent_id="174"/>
      <treenode item_id="177" parent_id="83"/>
      <treenode item_id="241" parent_id="177"/>
      <treenode item_id="178" parent_id="177"/>
      <treenode item_id="671" parent_id="83"/>
      <treenode item_id="673" parent_id="671"/>
      <treenode item_id="672" parent_id="671"/>
      <treenode item_id="619" parent_id="83"/>
      <treenode item_id="621" parent_id="619"/>
      <treenode item_id="620" parent_id="619"/>
      <treenode item_id="91" parent_id="83"/>
      <treenode item_id="93" parent_id="91"/>
      <treenode item_id="92" parent_id="91"/>
      <treenode item_id="782" parent_id="91"/>
      <treenode item_id="113" parent_id="83"/>
      <treenode item_id="618" parent_id="113"/>
      <treenode item_id="115" parent_id="113"/>
      <treenode item_id="173" parent_id="113"/>
      <treenode item_id="114" parent_id="113"/>
      <treenode item_id="690" parent_id="83"/>
      <treenode item_id="691" parent_id="690"/>
      <treenode item_id="692" parent_id="690"/>
      <treenode item_id="84" parent_id="83"/>
      <treenode item_id="86" parent_id="84"/>
      <treenode item_id="85" parent_id="84"/>
      <treenode item_id="94" parent_id="83"/>
      <treenode item_id="96" parent_id="94"/>
      <treenode item_id="112" parent_id="94"/>
      <treenode item_id="95" parent_id="94"/>
      <treenode item_id="133" parent_id="0"/>
      <treenode item_id="134" parent_id="133"/>
      <treenode item_id="136" parent_id="134"/>
      <treenode item_id="135" parent_id="134"/>
      <treenode item_id="679" parent_id="133"/>
      <treenode item_id="681" parent_id="679"/>
      <treenode item_id="680" parent_id="679"/>
      <treenode item_id="202" parent_id="0"/>
      <treenode item_id="206" parent_id="202"/>
      <treenode item_id="207" parent_id="206"/>
      <treenode item_id="208" parent_id="206"/>
      <treenode item_id="203" parent_id="202"/>
      <treenode item_id="204" parent_id="203"/>
      <treenode item_id="205" parent_id="203"/>
      <treenode item_id="209" parent_id="202"/>
      <treenode item_id="210" parent_id="209"/>
      <treenode item_id="211" parent_id="209"/>
      <treenode item_id="212" parent_id="209"/>
      <treenode item_id="213" parent_id="209"/>
      <treenode item_id="216" parent_id="0"/>
      <treenode item_id="776" parent_id="216"/>
      <treenode item_id="219" parent_id="216"/>
      <treenode item_id="220" parent_id="216"/>
      <treenode item_id="221" parent_id="216"/>
      <treenode item_id="777" parent_id="216"/>
      <treenode item_id="224" parent_id="216"/>
      <treenode item_id="225" parent_id="216"/>
      <treenode item_id="779" parent_id="216"/>
      <treenode item_id="229" parent_id="216"/>
      <treenode item_id="230" parent_id="216"/>
      <treenode item_id="346" parent_id="216"/>
      <treenode item_id="333" parent_id="216"/>
      <treenode item_id="347" parent_id="216"/>
      <treenode item_id="335" parent_id="216"/>
      <treenode item_id="331" parent_id="216"/>
      <treenode item_id="336" parent_id="216"/>
      <treenode item_id="330" parent_id="216"/>
      <treenode item_id="337" parent_id="216"/>
      <treenode item_id="338" parent_id="216"/>
      <treenode item_id="339" parent_id="216"/>
      <treenode item_id="340" parent_id="216"/>
      <treenode item_id="341" parent_id="216"/>
      <treenode item_id="342" parent_id="216"/>
      <treenode item_id="343" parent_id="216"/>
      <treenode item_id="344" parent_id="216"/>
      <treenode item_id="345" parent_id="216"/>
      <treenode item_id="332" parent_id="216"/>
      <treenode item_id="622" parent_id="0"/>
      <treenode item_id="623" parent_id="622"/>
      <treenode item_id="624" parent_id="622"/>
      <treenode item_id="625" parent_id="622"/>
      <treenode item_id="626" parent_id="622"/>
      <treenode item_id="627" parent_id="622"/>
      <treenode item_id="628" parent_id="622"/>
      <treenode item_id="629" parent_id="622"/>
      <treenode item_id="630" parent_id="622"/>
      <treenode item_id="633" parent_id="622"/>
      <treenode item_id="632" parent_id="622"/>
      <treenode item_id="631" parent_id="622"/>
      <treenode item_id="634" parent_id="622"/>
    </tree>
    <tree type="entity">
      <treenode item_id="9" parent_id="0"/>
      <treenode item_id="608" parent_id="0"/>
      <treenode item_id="10" parent_id="0"/>
      <treenode item_id="57" parent_id="0"/>
      <treenode item_id="350" parent_id="0"/>
      <treenode item_id="351" parent_id="0"/>
      <treenode item_id="352" parent_id="0"/>
      <treenode item_id="3" parent_id="0"/>
      <treenode item_id="58" parent_id="0"/>
      <treenode item_id="353" parent_id="0"/>
      <treenode item_id="56" parent_id="0"/>
      <treenode item_id="323" parent_id="0"/>
      <treenode item_id="325" parent_id="0"/>
      <treenode item_id="326" parent_id="0"/>
      <treenode item_id="321" parent_id="0"/>
      <treenode item_id="324" parent_id="0"/>
      <treenode item_id="635" parent_id="0"/>
      <treenode item_id="319" parent_id="0"/>
      <treenode item_id="64" parent_id="0"/>
      <treenode item_id="53" parent_id="0"/>
      <treenode item_id="348" parent_id="0"/>
      <treenode item_id="54" parent_id="0"/>
      <treenode item_id="55" parent_id="0"/>
      <treenode item_id="65" parent_id="0"/>
      <treenode item_id="59" parent_id="65"/>
      <treenode item_id="607" parent_id="0"/>
      <treenode item_id="51" parent_id="0"/>
      <treenode item_id="52" parent_id="0"/>
      <treenode item_id="685" parent_id="52"/>
      <treenode item_id="60" parent_id="0"/>
      <treenode item_id="11" parent_id="0"/>
      <treenode item_id="258" parent_id="0"/>
      <treenode item_id="257" parent_id="0"/>
      <treenode item_id="254" parent_id="0"/>
      <treenode item_id="4" parent_id="0"/>
      <treenode item_id="5" parent_id="0"/>
      <treenode item_id="253" parent_id="0"/>
      <treenode item_id="357" parent_id="0"/>
      <treenode item_id="6" parent_id="0"/>
      <treenode item_id="354" parent_id="0"/>
      <treenode item_id="288" parent_id="0"/>
      <treenode item_id="259" parent_id="0"/>
      <treenode item_id="296" parent_id="0"/>
      <treenode item_id="602" parent_id="0"/>
      <treenode item_id="313" parent_id="0"/>
      <treenode item_id="7" parent_id="0"/>
      <treenode item_id="372" parent_id="0"/>
      <treenode item_id="356" parent_id="0"/>
      <treenode item_id="8" parent_id="0"/>
      <treenode item_id="19" parent_id="0"/>
      <treenode item_id="20" parent_id="0"/>
      <treenode item_id="636" parent_id="0"/>
      <treenode item_id="21" parent_id="0"/>
      <treenode item_id="22" parent_id="0"/>
      <treenode item_id="76" parent_id="0"/>
      <treenode item_id="23" parent_id="0"/>
      <treenode item_id="43" parent_id="0"/>
      <treenode item_id="44" parent_id="0"/>
      <treenode item_id="45" parent_id="0"/>
      <treenode item_id="46" parent_id="0"/>
      <treenode item_id="47" parent_id="0"/>
      <treenode item_id="48" parent_id="0"/>
      <treenode item_id="49" parent_id="0"/>
      <treenode item_id="50" parent_id="0"/>
      <treenode item_id="373" parent_id="0"/>
      <treenode item_id="374" parent_id="0"/>
      <treenode item_id="2" parent_id="0"/>
      <treenode item_id="61" parent_id="0"/>
      <treenode item_id="359" parent_id="0"/>
      <treenode item_id="62" parent_id="0"/>
      <treenode item_id="361" parent_id="0"/>
      <treenode item_id="315" parent_id="0"/>
      <treenode item_id="316" parent_id="0"/>
      <treenode item_id="318" parent_id="0"/>
      <treenode item_id="32" parent_id="0"/>
      <treenode item_id="669" parent_id="32"/>
      <treenode item_id="24" parent_id="0"/>
      <treenode item_id="25" parent_id="0"/>
      <treenode item_id="644" parent_id="0"/>
      <treenode item_id="606" parent_id="0"/>
      <treenode item_id="26" parent_id="0"/>
      <treenode item_id="366" parent_id="0"/>
      <treenode item_id="613" parent_id="366"/>
      <treenode item_id="27" parent_id="0"/>
      <treenode item_id="28" parent_id="0"/>
      <treenode item_id="364" parent_id="28"/>
      <treenode item_id="648" parent_id="28"/>
      <treenode item_id="611" parent_id="0"/>
      <treenode item_id="29" parent_id="0"/>
      <treenode item_id="600" parent_id="29"/>
      <treenode item_id="30" parent_id="0"/>
      <treenode item_id="31" parent_id="0"/>
      <treenode item_id="612" parent_id="0"/>
      <treenode item_id="610" parent_id="0"/>
      <treenode item_id="33" parent_id="0"/>
      <treenode item_id="34" parent_id="0"/>
      <treenode item_id="35" parent_id="0"/>
      <treenode item_id="36" parent_id="0"/>
      <treenode item_id="37" parent_id="0"/>
      <treenode item_id="63" parent_id="0"/>
      <treenode item_id="365" parent_id="63"/>
      <treenode item_id="670" parent_id="63"/>
      <treenode item_id="38" parent_id="0"/>
      <treenode item_id="39" parent_id="0"/>
      <treenode item_id="668" parent_id="39"/>
      <treenode item_id="616" parent_id="39"/>
      <treenode item_id="675" parent_id="39"/>
      <treenode item_id="40" parent_id="0"/>
      <treenode item_id="676" parent_id="40"/>
      <treenode item_id="677" parent_id="40"/>
      <treenode item_id="41" parent_id="0"/>
      <treenode item_id="614" parent_id="0"/>
      <treenode item_id="42" parent_id="0"/>
      <treenode item_id="652" parent_id="42"/>
      <treenode item_id="678" parent_id="42"/>
      <treenode item_id="615" parent_id="0"/>
      <treenode item_id="617" parent_id="615"/>
      <treenode item_id="358" parent_id="0"/>
      <treenode item_id="71" parent_id="358"/>
      <treenode item_id="73" parent_id="358"/>
      <treenode item_id="68" parent_id="358"/>
      <treenode item_id="67" parent_id="358"/>
      <treenode item_id="66" parent_id="358"/>
      <treenode item_id="70" parent_id="358"/>
      <treenode item_id="12" parent_id="358"/>
      <treenode item_id="72" parent_id="358"/>
      <treenode item_id="74" parent_id="358"/>
      <treenode item_id="250" parent_id="0"/>
      <treenode item_id="16" parent_id="0"/>
      <treenode item_id="17" parent_id="0"/>
      <treenode item_id="13" parent_id="0"/>
      <treenode item_id="252" parent_id="0"/>
      <treenode item_id="603" parent_id="0"/>
      <treenode item_id="77" parent_id="603"/>
      <treenode item_id="69" parent_id="0"/>
      <treenode item_id="14" parent_id="0"/>
      <treenode item_id="665" parent_id="14"/>
      <treenode item_id="604" parent_id="0"/>
      <treenode item_id="609" parent_id="0"/>
      <treenode item_id="605" parent_id="0"/>
    </tree>
    <tree type="filter"/>
  </trees>
  <descriptions>
    <container type="normal">
      <scoring_item item_id="81">
        <scored_item item_id="257" value="1"/>
        <scored_item item_id="2" value="1"/>
        <scored_item item_id="258" value="1"/>
        <scored_item item_id="67" value="1"/>
        <scored_item item_id="68" value="1"/>
        <scored_item item_id="4" value="1"/>
        <scored_item item_id="644" value="1"/>
        <scored_item item_id="69" value="1"/>
        <scored_item item_id="5" value="1"/>
        <scored_item item_id="70" value="1"/>
        <scored_item item_id="71" value="1"/>
        <scored_item item_id="648" value="1"/>
        <scored_item item_id="74" value="1"/>
        <scored_item item_id="12" value="1"/>
        <scored_item item_id="16" value="1"/>
        <scored_item item_id="605" value="1"/>
        <scored_item item_id="607" value="1"/>
        <scored_item item_id="359" value="1"/>
        <scored_item item_id="296" value="1"/>
        <scored_item item_id="361" value="1"/>
        <scored_item item_id="43" value="1"/>
        <scored_item item_id="45" value="1"/>
        <scored_item item_id="685" value="1"/>
        <scored_item item_id="46" value="1"/>
        <scored_item item_id="47" value="1"/>
        <scored_item item_id="48" value="1"/>
        <scored_item item_id="49" value="1"/>
        <scored_item item_id="50" value="1"/>
        <scored_item item_id="52" value="1"/>
        <scored_item item_id="373" value="1"/>
        <scored_item item_id="374" value="1"/>
        <scored_item item_id="55" value="3"/>
        <scored_item item_id="250" value="1"/>
        <scored_item item_id="60" value="1"/>
        <scored_item item_id="61" value="1"/>
        <scored_item item_id="62" value="1"/>
        <scored_item item_id="63" value="1"/>
      </scoring_item>
      <scoring_item item_id="82">
        <scored_item item_id="257" value="1"/>
        <scored_item item_id="258" value="1"/>
        <scored_item item_id="3" value="1"/>
        <scored_item item_id="259" value="1"/>
        <scored_item item_id="4" value="1"/>
        <scored_item item_id="5" value="1"/>
        <scored_item item_id="6" value="1"/>
        <scored_item item_id="7" value="1"/>
        <scored_item item_id="8" value="1"/>
        <scored_item item_id="9" value="1"/>
        <scored_item item_id="10" value="1"/>
        <scored_item item_id="11" value="1"/>
        <scored_item item_id="13" value="1"/>
        <scored_item item_id="14" value="1"/>
        <scored_item item_id="16" value="1"/>
        <scored_item item_id="17" value="1"/>
        <scored_item item_id="19" value="1"/>
        <scored_item item_id="20" value="1"/>
        <scored_item item_id="21" value="1"/>
        <scored_item item_id="22" value="1"/>
        <scored_item item_id="23" value="1"/>
        <scored_item item_id="24" value="1"/>
        <scored_item item_id="25" value="1"/>
        <scored_item item_id="26" value="1"/>
        <scored_item item_id="27" value="1"/>
        <scored_item item_id="28" value="1"/>
        <scored_item item_id="29" value="1"/>
        <scored_item item_id="30" value="1"/>
        <scored_item item_id="31" value="1"/>
        <scored_item item_id="32" value="1"/>
        <scored_item item_id="288" value="1"/>
        <scored_item item_id="33" value="1"/>
        <scored_item item_id="34" value="1"/>
        <scored_item item_id="35" value="1"/>
        <scored_item item_id="36" value="1"/>
        <scored_item item_id="37" value="1"/>
        <scored_item item_id="38" value="1"/>
        <scored_item item_id="40" value="1"/>
        <scored_item item_id="296" value="1"/>
        <scored_item item_id="41" value="1"/>
        <scored_item item_id="42" value="1"/>
        <scored_item item_id="43" value="1"/>
        <scored_item item_id="44" value="1"/>
        <scored_item item_id="46" value="1"/>
        <scored_item item_id="47" value="1"/>
        <scored_item item_id="51" value="1"/>
        <scored_item item_id="52" value="1"/>
        <scored_item item_id="53" value="1"/>
        <scored_item item_id="54" value="1"/>
        <scored_item item_id="55" value="1"/>
        <scored_item item_id="56" value="1"/>
        <scored_item item_id="57" value="1"/>
        <scored_item item_id="313" value="1"/>
        <scored_item item_id="58" value="1"/>
        <scored_item item_id="59" value="1"/>
        <scored_item item_id="315" value="1"/>
        <scored_item item_id="60" value="1"/>
        <scored_item item_id="316" value="1"/>
        <scored_item item_id="61" value="1"/>
        <scored_item item_id="62" value="1"/>
        <scored_item item_id="318" value="1"/>
        <scored_item item_id="319" value="1"/>
        <scored_item item_id="63" value="1"/>
        <scored_item item_id="64" value="1"/>
        <scored_item item_id="65" value="1"/>
        <scored_item item_id="321" value="1"/>
        <scored_item item_id="66" value="1"/>
        <scored_item item_id="323" value="1"/>
        <scored_item item_id="68" value="1"/>
        <scored_item item_id="324" value="1"/>
        <scored_item item_id="69" value="1"/>
        <scored_item item_id="325" value="1"/>
        <scored_item item_id="326" value="1"/>
        <scored_item item_id="72" value="1"/>
        <scored_item item_id="73" value="1"/>
        <scored_item item_id="76" value="1"/>
        <scored_item item_id="77" value="1"/>
        <scored_item item_id="600" value="1"/>
        <scored_item item_id="602" value="1"/>
        <scored_item item_id="603" value="1"/>
        <scored_item item_id="348" value="1"/>
        <scored_item item_id="604" value="1"/>
        <scored_item item_id="605" value="1"/>
        <scored_item item_id="350" value="1"/>
        <scored_item item_id="606" value="1"/>
        <scored_item item_id="351" value="1"/>
        <scored_item item_id="607" value="1"/>
        <scored_item item_id="352" value="1"/>
        <scored_item item_id="608" value="1"/>
        <scored_item item_id="353" value="1"/>
        <scored_item item_id="609" value="1"/>
        <scored_item item_id="354" value="1"/>
        <scored_item item_id="610" value="1"/>
        <scored_item item_id="611" value="1"/>
        <scored_item item_id="356" value="1"/>
        <scored_item item_id="612" value="1"/>
        <scored_item item_id="357" value="1"/>
        <scored_item item_id="613" value="1"/>
        <scored_item item_id="614" value="1"/>
        <scored_item item_id="615" value="1"/>
        <scored_item item_id="616" value="1"/>
        <scored_item item_id="617" value="1"/>
        <scored_item item_id="364" value="1"/>
        <scored_item item_id="365" value="1"/>
        <scored_item item_id="366" value="1"/>
        <scored_item item_id="372" value="1"/>
        <scored_item item_id="635" value="1"/>
        <scored_item item_id="636" value="1"/>
        <scored_item item_id="644" value="1"/>
        <scored_item item_id="648" value="1"/>
        <scored_item item_id="652" value="1"/>
        <scored_item item_id="665" value="1"/>
        <scored_item item_id="668" value="1"/>
        <scored_item item_id="669" value="1"/>
        <scored_item item_id="670" value="1"/>
        <scored_item item_id="675" value="1"/>
        <scored_item item_id="676" value="1"/>
        <scored_item item_id="677" value="1"/>
        <scored_item item_id="678" value="1"/>
        <scored_item item_id="252" value="1"/>
        <scored_item item_id="253" value="1"/>
        <scored_item item_id="254" value="1"/>
      </scoring_item>
      <scoring_item item_id="85">
        <scored_item item_id="2" value="1"/>
        <scored_item item_id="3" value="1"/>
        <scored_item item_id="4" value="1"/>
        <scored_item item_id="7" value="1"/>
        <scored_item item_id="9" value="1"/>
        <scored_item item_id="10" value="1"/>
        <scored_item item_id="11" value="1"/>
        <scored_item item_id="12" value="1"/>
        <scored_item item_id="13" value="1"/>
        <scored_item item_id="14" value="1"/>
        <scored_item item_id="16" value="1"/>
        <scored_item item_id="17" value="1"/>
        <scored_item item_id="19" value="1"/>
        <scored_item item_id="20" value="1"/>
        <scored_item item_id="21" value="1"/>
        <scored_item item_id="22" value="1"/>
        <scored_item item_id="23" value="1"/>
        <scored_item item_id="24" value="1"/>
        <scored_item item_id="25" value="1"/>
        <scored_item item_id="26" value="1"/>
        <scored_item item_id="27" value="1"/>
        <scored_item item_id="28" value="1"/>
        <scored_item item_id="29" value="1"/>
        <scored_item item_id="30" value="1"/>
        <scored_item item_id="31" value="1"/>
        <scored_item item_id="32" value="1"/>
        <scored_item item_id="33" value="1"/>
        <scored_item item_id="34" value="1"/>
        <scored_item item_id="35" value="1"/>
        <scored_item item_id="36" value="1"/>
        <scored_item item_id="37" value="1"/>
        <scored_item item_id="38" value="1"/>
        <scored_item item_id="40" value="1"/>
        <scored_item item_id="41" value="1"/>
        <scored_item item_id="42" value="1"/>
        <scored_item item_id="43" value="1"/>
        <scored_item item_id="44" value="1"/>
        <scored_item item_id="45" value="1"/>
        <scored_item item_id="46" value="1"/>
        <scored_item item_id="47" value="1"/>
        <scored_item item_id="48" value="1"/>
        <scored_item item_id="49" value="1"/>
        <scored_item item_id="50" value="1"/>
        <scored_item item_id="51" value="1"/>
        <scored_item item_id="52" value="1"/>
        <scored_item item_id="53" value="1"/>
        <scored_item item_id="54" value="1"/>
        <scored_item item_id="55" value="1"/>
        <scored_item item_id="56" value="1"/>
        <scored_item item_id="57" value="1"/>
        <scored_item item_id="58" value="1"/>
        <scored_item item_id="59" value="1"/>
        <scored_item item_id="315" value="1"/>
        <scored_item item_id="60" value="1"/>
        <scored_item item_id="316" value="1"/>
        <scored_item item_id="61" value="1"/>
        <scored_item item_id="62" value="1"/>
        <scored_item item_id="318" value="1"/>
        <scored_item item_id="319" value="1"/>
        <scored_item item_id="63" value="1"/>
        <scored_item item_id="64" value="1"/>
        <scored_item item_id="65" value="1"/>
        <scored_item item_id="321" value="1"/>
        <scored_item item_id="66" value="1"/>
        <scored_item item_id="323" value="1"/>
        <scored_item item_id="67" value="1"/>
        <scored_item item_id="68" value="1"/>
        <scored_item item_id="324" value="1"/>
        <scored_item item_id="69" value="1"/>
        <scored_item item_id="325" value="1"/>
        <scored_item item_id="70" value="1"/>
        <scored_item item_id="326" value="1"/>
        <scored_item item_id="71" value="1"/>
        <scored_item item_id="72" value="1"/>
        <scored_item item_id="73" value="1"/>
        <scored_item item_id="74" value="1"/>
        <scored_item item_id="76" value="1"/>
        <scored_item item_id="77" value="1"/>
        <scored_item item_id="600" value="1"/>
        <scored_item item_id="603" value="1"/>
        <scored_item item_id="348" value="1"/>
        <scored_item item_id="604" value="1"/>
        <scored_item item_id="605" value="1"/>
        <scored_item item_id="350" value="1"/>
        <scored_item item_id="606" value="1"/>
        <scored_item item_id="351" value="1"/>
        <scored_item item_id="607" value="1"/>
        <scored_item item_id="352" value="1"/>
        <scored_item item_id="608" value="1"/>
        <scored_item item_id="353" value="1"/>
        <scored_item item_id="609" value="1"/>
        <scored_item item_id="610" value="1"/>
        <scored_item item_id="611" value="1"/>
        <scored_item item_id="612" value="1"/>
        <scored_item item_id="357" value="3"/>
        <scored_item item_id="613" value="1"/>
        <scored_item item_id="614" value="1"/>
        <scored_item item_id="359" value="1"/>
        <scored_item item_id="615" value="1"/>
        <scored_item item_id="616" value="1"/>
        <scored_item item_id="361" value="1"/>
        <scored_item item_id="617" value="1"/>
        <scored_item item_id="364" value="1"/>
        <scored_item item_id="365" value="1"/>
        <scored_item item_id="366" value="1"/>
        <scored_item item_id="373" value="1"/>
        <scored_item item_id="374" value="1"/>
        <scored_item item_id="635" value="1"/>
        <scored_item item_id="636" value="1"/>
        <scored_item item_id="644" value="1"/>
        <scored_item item_id="648" value="1"/>
        <scored_item item_id="652" value="1"/>
        <scored_item item_id="665" value="1"/>
        <scored_item item_id="668" value="1"/>
        <scored_item item_id="669" value="1"/>
        <scored_item item_id="670" value="1"/>
        <scored_item item_id="675" value="1"/>
        <scored_item item_id="676" value="1"/>
        <scored_item item_id="677" value="1"/>
        <scored_item item_id="678" value="1"/>
        <scored_item item_id="685" value="1"/>
        <scored_item item_id="250" value="1"/>
        <scored_item item_id="252" value="1"/>
        <scored_item item_id="253" value="3"/>
      </scoring_item>
      <scoring_item item_id="86">
        <scored_item item_id="288" value="1"/>
        <scored_item item_id="257" value="1"/>
        <scored_item item_id="354" value="1"/>
        <scored_item item_id="258" value="1"/>
        <scored_item item_id="259" value="1"/>
        <scored_item item_id="356" value="1"/>
        <scored_item item_id="5" value="1"/>
        <scored_item item_id="357" value="3"/>
        <scored_item item_id="6" value="1"/>
        <scored_item item_id="7" value="1"/>
        <scored_item item_id="8" value="1"/>
        <scored_item item_id="296" value="1"/>
        <scored_item item_id="372" value="1"/>
        <scored_item item_id="313" value="1"/>
        <scored_item item_id="602" value="1"/>
        <scored_item item_id="253" value="1"/>
        <scored_item item_id="254" value="1"/>
      </scoring_item>
      <scoring_item item_id="88">
        <scored_item item_id="2" value="1"/>
        <scored_item item_id="357" value="1"/>
        <scored_item item_id="359" value="1"/>
        <scored_item item_id="361" value="1"/>
        <scored_item item_id="43" value="1"/>
        <scored_item item_id="44" value="1"/>
        <scored_item item_id="45" value="1"/>
        <scored_item item_id="46" value="1"/>
        <scored_item item_id="47" value="1"/>
        <scored_item item_id="48" value="1"/>
        <scored_item item_id="49" value="1"/>
        <scored_item item_id="50" value="1"/>
        <scored_item item_id="373" value="1"/>
        <scored_item item_id="374" value="1"/>
        <scored_item item_id="61" value="1"/>
        <scored_item item_id="253" value="1"/>
        <scored_item item_id="62" value="1"/>
        <scored_item item_id="254" value="1"/>
      </scoring_item>
      <scoring_item item_id="89">
        <scored_item item_id="257" value="1"/>
        <scored_item item_id="258" value="1"/>
        <scored_item item_id="3" value="1"/>
        <scored_item item_id="259" value="1"/>
        <scored_item item_id="4" value="1"/>
        <scored_item item_id="5" value="1"/>
        <scored_item item_id="6" value="1"/>
        <scored_item item_id="7" value="1"/>
        <scored_item item_id="8" value="1"/>
        <scored_item item_id="9" value="3"/>
        <scored_item item_id="10" value="1"/>
        <scored_item item_id="11" value="1"/>
        <scored_item item_id="12" value="1"/>
        <scored_item item_id="13" value="1"/>
        <scored_item item_id="14" value="1"/>
        <scored_item item_id="16" value="1"/>
        <scored_item item_id="17" value="1"/>
        <scored_item item_id="22" value="1"/>
        <scored_item item_id="24" value="1"/>
        <scored_item item_id="25" value="1"/>
        <scored_item item_id="26" value="1"/>
        <scored_item item_id="27" value="1"/>
        <scored_item item_id="28" value="1"/>
        <scored_item item_id="29" value="1"/>
        <scored_item item_id="30" value="1"/>
        <scored_item item_id="31" value="1"/>
        <scored_item item_id="32" value="1"/>
        <scored_item item_id="288" value="1"/>
        <scored_item item_id="33" value="1"/>
        <scored_item item_id="34" value="1"/>
        <scored_item item_id="35" value="1"/>
        <scored_item item_id="36" value="1"/>
        <scored_item item_id="37" value="1"/>
        <scored_item item_id="38" value="1"/>
        <scored_item item_id="40" value="1"/>
        <scored_item item_id="296" value="1"/>
        <scored_item item_id="41" value="1"/>
        <scored_item item_id="42" value="1"/>
        <scored_item item_id="51" value="1"/>
        <scored_item item_id="52" value="1"/>
        <scored_item item_id="53" value="1"/>
        <scored_item item_id="54" value="1"/>
        <scored_item item_id="55" value="1"/>
        <scored_item item_id="56" value="1"/>
        <scored_item item_id="57" value="1"/>
        <scored_item item_id="313" value="1"/>
        <scored_item item_id="58" value="1"/>
        <scored_item item_id="59" value="1"/>
        <scored_item item_id="315" value="1"/>
        <scored_item item_id="60" value="1"/>
        <scored_item item_id="316" value="1"/>
        <scored_item item_id="318" value="1"/>
        <scored_item item_id="319" value="1"/>
        <scored_item item_id="63" value="1"/>
        <scored_item item_id="64" value="1"/>
        <scored_item item_id="65" value="1"/>
        <scored_item item_id="321" value="1"/>
        <scored_item item_id="66" value="1"/>
        <scored_item item_id="323" value="1"/>
        <scored_item item_id="68" value="1"/>
        <scored_item item_id="324" value="1"/>
        <scored_item item_id="69" value="1"/>
        <scored_item item_id="325" value="1"/>
        <scored_item item_id="70" value="1"/>
        <scored_item item_id="326" value="1"/>
        <scored_item item_id="71" value="1"/>
        <scored_item item_id="72" value="1"/>
        <scored_item item_id="73" value="1"/>
        <scored_item item_id="74" value="1"/>
        <scored_item item_id="77" value="1"/>
        <scored_item item_id="600" value="1"/>
        <scored_item item_id="602" value="1"/>
        <scored_item item_id="603" value="1"/>
        <scored_item item_id="348" value="1"/>
        <scored_item item_id="604" value="1"/>
        <scored_item item_id="605" value="1"/>
        <scored_item item_id="606" value="1"/>
        <scored_item item_id="350" value="1"/>
        <scored_item item_id="351" value="1"/>
        <scored_item item_id="607" value="1"/>
        <scored_item item_id="608" value="1"/>
        <scored_item item_id="352" value="1"/>
        <scored_item item_id="353" value="1"/>
        <scored_item item_id="609" value="1"/>
        <scored_item item_id="354" value="1"/>
        <scored_item item_id="610" value="1"/>
        <scored_item item_id="611" value="1"/>
        <scored_item item_id="356" value="1"/>
        <scored_item item_id="612" value="1"/>
        <scored_item item_id="613" value="1"/>
        <scored_item item_id="614" value="1"/>
        <scored_item item_id="615" value="1"/>
        <scored_item item_id="616" value="1"/>
        <scored_item item_id="617" value="1"/>
        <scored_item item_id="364" value="1"/>
        <scored_item item_id="365" value="1"/>
        <scored_item item_id="366" value="1"/>
        <scored_item item_id="372" value="1"/>
        <scored_item item_id="635" value="1"/>
        <scored_item item_id="644" value="1"/>
        <scored_item item_id="648" value="1"/>
        <scored_item item_id="652" value="1"/>
        <scored_item item_id="668" value="1"/>
        <scored_item item_id="669" value="1"/>
        <scored_item item_id="670" value="1"/>
        <scored_item item_id="675" value="1"/>
        <scored_item item_id="676" value="1"/>
        <scored_item item_id="677" value="1"/>
        <scored_item item_id="678" value="1"/>
        <scored_item item_id="685" value="1"/>
        <scored_item item_id="250" value="1"/>
        <scored_item item_id="252" value="1"/>
      </scoring_item>
      <scoring_item item_id="90">
        <scored_item item_id="65" value="1"/>
        <scored_item item_id="67" value="1"/>
        <scored_item item_id="4" value="1"/>
        <scored_item item_id="5" value="1"/>
        <scored_item item_id="7" value="1"/>
        <scored_item item_id="8" value="1"/>
        <scored_item item_id="9" value="1"/>
        <scored_item item_id="76" value="1"/>
        <scored_item item_id="13" value="1"/>
        <scored_item item_id="14" value="1"/>
        <scored_item item_id="19" value="1"/>
        <scored_item item_id="20" value="1"/>
        <scored_item item_id="21" value="1"/>
        <scored_item item_id="23" value="1"/>
        <scored_item item_id="665" value="1"/>
        <scored_item item_id="603" value="1"/>
        <scored_item item_id="604" value="1"/>
        <scored_item item_id="30" value="1"/>
        <scored_item item_id="352" value="3"/>
        <scored_item item_id="353" value="1"/>
        <scored_item item_id="609" value="1"/>
        <scored_item item_id="612" value="1"/>
        <scored_item item_id="40" value="3"/>
        <scored_item item_id="41" value="1"/>
        <scored_item item_id="51" value="3"/>
        <scored_item item_id="372" value="3"/>
        <scored_item item_id="52" value="3"/>
        <scored_item item_id="53" value="1"/>
        <scored_item item_id="57" value="1"/>
        <scored_item item_id="635" value="1"/>
        <scored_item item_id="60" value="1"/>
        <scored_item item_id="316" value="1"/>
        <scored_item item_id="636" value="1"/>
      </scoring_item>
      <scoring_item item_id="92">
        <scored_item item_id="257" value="1"/>
        <scored_item item_id="2" value="1"/>
        <scored_item item_id="258" value="1"/>
        <scored_item item_id="259" value="1"/>
        <scored_item item_id="4" value="1"/>
        <scored_item item_id="5" value="1"/>
        <scored_item item_id="6" value="1"/>
        <scored_item item_id="7" value="1"/>
        <scored_item item_id="8" value="1"/>
        <scored_item item_id="9" value="1"/>
        <scored_item item_id="10" value="1"/>
        <scored_item item_id="11" value="1"/>
        <scored_item item_id="12" value="1"/>
        <scored_item item_id="13" value="1"/>
        <scored_item item_id="14" value="1"/>
        <scored_item item_id="16" value="1"/>
        <scored_item item_id="17" value="1"/>
        <scored_item item_id="19" value="1"/>
        <scored_item item_id="20" value="1"/>
        <scored_item item_id="21" value="1"/>
        <scored_item item_id="22" value="1"/>
        <scored_item item_id="23" value="1"/>
        <scored_item item_id="24" value="1"/>
        <scored_item item_id="25" value="1"/>
        <scored_item item_id="26" value="1"/>
        <scored_item item_id="27" value="1"/>
        <scored_item item_id="28" value="1"/>
        <scored_item item_id="29" value="1"/>
        <scored_item item_id="30" value="1"/>
        <scored_item item_id="31" value="1"/>
        <scored_item item_id="32" value="1"/>
        <scored_item item_id="288" value="1"/>
        <scored_item item_id="33" value="1"/>
        <scored_item item_id="34" value="1"/>
        <scored_item item_id="35" value="1"/>
        <scored_item item_id="36" value="1"/>
        <scored_item item_id="37" value="1"/>
        <scored_item item_id="38" value="1"/>
        <scored_item item_id="40" value="1"/>
        <scored_item item_id="296" value="1"/>
        <scored_item item_id="41" value="1"/>
        <scored_item item_id="42" value="1"/>
        <scored_item item_id="43" value="1"/>
        <scored_item item_id="44" value="1"/>
        <scored_item item_id="45" value="1"/>
        <scored_item item_id="46" value="1"/>
        <scored_item item_id="47" value="1"/>
        <scored_item item_id="48" value="1"/>
        <scored_item item_id="49" value="1"/>
        <scored_item item_id="50" value="1"/>
        <scored_item item_id="51" value="1"/>
        <scored_item item_id="52" value="1"/>
        <scored_item item_id="53" value="1"/>
        <scored_item item_id="54" value="1"/>
        <scored_item item_id="55" value="1"/>
        <scored_item item_id="56" value="1"/>
        <scored_item item_id="313" value="1"/>
        <scored_item item_id="59" value="1"/>
        <scored_item item_id="315" value="1"/>
        <scored_item item_id="60" value="1"/>
        <scored_item item_id="316" value="1"/>
        <scored_item item_id="61" value="1"/>
        <scored_item item_id="62" value="1"/>
        <scored_item item_id="318" value="1"/>
        <scored_item item_id="319" value="1"/>
        <scored_item item_id="63" value="1"/>
        <scored_item item_id="64" value="1"/>
        <scored_item item_id="65" value="1"/>
        <scored_item item_id="66" value="1"/>
        <scored_item item_id="323" value="1"/>
        <scored_item item_id="67" value="1"/>
        <scored_item item_id="68" value="1"/>
        <scored_item item_id="324" value="1"/>
        <scored_item item_id="69" value="1"/>
        <scored_item item_id="325" value="1"/>
        <scored_item item_id="70" value="1"/>
        <scored_item item_id="326" value="1"/>
        <scored_item item_id="71" value="1"/>
        <scored_item item_id="72" value="1"/>
        <scored_item item_id="73" value="1"/>
        <scored_item item_id="74" value="1"/>
        <scored_item item_id="76" value="1"/>
        <scored_item item_id="77" value="1"/>
        <scored_item item_id="600" value="1"/>
        <scored_item item_id="602" value="1"/>
        <scored_item item_id="603" value="1"/>
        <scored_item item_id="348" value="1"/>
        <scored_item item_id="604" value="1"/>
        <scored_item item_id="605" value="1"/>
        <scored_item item_id="350" value="1"/>
        <scored_item item_id="606" value="1"/>
        <scored_item item_id="607" value="1"/>
        <scored_item item_id="608" value="1"/>
        <scored_item item_id="353" value="1"/>
        <scored_item item_id="609" value="1"/>
        <scored_item item_id="354" value="1"/>
        <scored_item item_id="610" value="1"/>
        <scored_item item_id="611" value="1"/>
        <scored_item item_id="356" value="1"/>
        <scored_item item_id="612" value="1"/>
        <scored_item item_id="357" value="1"/>
        <scored_item item_id="613" value="1"/>
        <scored_item item_id="614" value="1"/>
        <scored_item item_id="358" value="1"/>
        <scored_item item_id="359" value="1"/>
        <scored_item item_id="615" value="1"/>
        <scored_item item_id="616" value="1"/>
        <scored_item item_id="361" value="1"/>
        <scored_item item_id="617" value="1"/>
        <scored_item item_id="364" value="1"/>
        <scored_item item_id="365" value="1"/>
        <scored_item item_id="366" value="1"/>
        <scored_item item_id="372" value="1"/>
        <scored_item item_id="373" value="1"/>
        <scored_item item_id="374" value="1"/>
        <scored_item item_id="635" value="1"/>
        <scored_item item_id="636" value="1"/>
        <scored_item item_id="644" value="1"/>
        <scored_item item_id="648" value="1"/>
        <scored_item item_id="652" value="1"/>
        <scored_item item_id="665" value="1"/>
        <scored_item item_id="668" value="1"/>
        <scored_item item_id="669" value="1"/>
        <scored_item item_id="670" value="1"/>
        <scored_item item_id="675" value="1"/>
        <scored_item item_id="676" value="1"/>
        <scored_item item_id="677" value="1"/>
        <scored_item item_id="678" value="1"/>
        <scored_item item_id="685" value="1"/>
        <scored_item item_id="250" value="1"/>
        <scored_item item_id="252" value="1"/>
        <scored_item item_id="253" value="1"/>
        <scored_item item_id="254" value="1"/>
      </scoring_item>
      <scoring_item item_id="93">
        <scored_item item_id="352" value="1"/>
        <scored_item item_id="257" value="1"/>
        <scored_item item_id="353" value="1"/>
        <scored_item item_id="3" value="1"/>
        <scored_item item_id="324" value="1"/>
        <scored_item item_id="356" value="1"/>
        <scored_item item_id="8" value="1"/>
        <scored_item item_id="57" value="1"/>
        <scored_item item_id="58" value="1"/>
        <scored_item item_id="318" value="1"/>
        <scored_item item_id="351" value="1"/>
      </scoring_item>
      <scoring_item item_id="95">
        <scored_item item_id="257" value="1"/>
        <scored_item item_id="2" value="1"/>
        <scored_item item_id="258" value="1"/>
        <scored_item item_id="3" value="1"/>
        <scored_item item_id="259" value="1"/>
        <scored_item item_id="4" value="1"/>
        <scored_item item_id="5" value="1"/>
        <scored_item item_id="6" value="1"/>
        <scored_item item_id="7" value="1"/>
        <scored_item item_id="8" value="1"/>
        <scored_item item_id="10" value="1"/>
        <scored_item item_id="11" value="1"/>
        <scored_item item_id="12" value="1"/>
        <scored_item item_id="13" value="1"/>
        <scored_item item_id="14" value="1"/>
        <scored_item item_id="16" value="1"/>
        <scored_item item_id="17" value="1"/>
        <scored_item item_id="19" value="1"/>
        <scored_item item_id="20" value="1"/>
        <scored_item item_id="21" value="1"/>
        <scored_item item_id="22" value="1"/>
        <scored_item item_id="23" value="1"/>
        <scored_item item_id="24" value="1"/>
        <scored_item item_id="25" value="1"/>
        <scored_item item_id="26" value="1"/>
        <scored_item item_id="27" value="1"/>
        <scored_item item_id="28" value="1"/>
        <scored_item item_id="29" value="1"/>
        <scored_item item_id="30" value="1"/>
        <scored_item item_id="31" value="1"/>
        <scored_item item_id="32" value="1"/>
        <scored_item item_id="288" value="1"/>
        <scored_item item_id="33" value="1"/>
        <scored_item item_id="34" value="1"/>
        <scored_item item_id="35" value="1"/>
        <scored_item item_id="37" value="1"/>
        <scored_item item_id="38" value="1"/>
        <scored_item item_id="40" value="1"/>
        <scored_item item_id="296" value="1"/>
        <scored_item item_id="41" value="1"/>
        <scored_item item_id="42" value="1"/>
        <scored_item item_id="43" value="1"/>
        <scored_item item_id="44" value="1"/>
        <scored_item item_id="45" value="1"/>
        <scored_item item_id="46" value="1"/>
        <scored_item item_id="47" value="1"/>
        <scored_item item_id="49" value="1"/>
        <scored_item item_id="50" value="1"/>
        <scored_item item_id="51" value="1"/>
        <scored_item item_id="52" value="1"/>
        <scored_item item_id="53" value="1"/>
        <scored_item item_id="54" value="1"/>
        <scored_item item_id="55" value="1"/>
        <scored_item item_id="56" value="1"/>
        <scored_item item_id="313" value="1"/>
        <scored_item item_id="58" value="1"/>
        <scored_item item_id="59" value="1"/>
        <scored_item item_id="315" value="1"/>
        <scored_item item_id="316" value="1"/>
        <scored_item item_id="318" value="1"/>
        <scored_item item_id="62" value="1"/>
        <scored_item item_id="319" value="1"/>
        <scored_item item_id="63" value="1"/>
        <scored_item item_id="64" value="1"/>
        <scored_item item_id="65" value="1"/>
        <scored_item item_id="321" value="1"/>
        <scored_item item_id="66" value="1"/>
        <scored_item item_id="323" value="1"/>
        <scored_item item_id="67" value="1"/>
        <scored_item item_id="68" value="1"/>
        <scored_item item_id="324" value="1"/>
        <scored_item item_id="69" value="1"/>
        <scored_item item_id="325" value="1"/>
        <scored_item item_id="70" value="1"/>
        <scored_item item_id="326" value="1"/>
        <scored_item item_id="71" value="1"/>
        <scored_item item_id="72" value="1"/>
        <scored_item item_id="73" value="1"/>
        <scored_item item_id="74" value="1"/>
        <scored_item item_id="76" value="1"/>
        <scored_item item_id="77" value="1"/>
        <scored_item item_id="600" value="1"/>
        <scored_item item_id="602" value="1"/>
        <scored_item item_id="603" value="1"/>
        <scored_item item_id="348" value="1"/>
        <scored_item item_id="604" value="1"/>
        <scored_item item_id="605" value="1"/>
        <scored_item item_id="350" value="1"/>
        <scored_item item_id="606" value="1"/>
        <scored_item item_id="351" value="1"/>
        <scored_item item_id="607" value="1"/>
        <scored_item item_id="352" value="1"/>
        <scored_item item_id="608" value="1"/>
        <scored_item item_id="353" value="1"/>
        <scored_item item_id="609" value="1"/>
        <scored_item item_id="354" value="1"/>
        <scored_item item_id="610" value="1"/>
        <scored_item item_id="611" value="1"/>
        <scored_item item_id="356" value="1"/>
        <scored_item item_id="612" value="1"/>
        <scored_item item_id="357" value="1"/>
        <scored_item item_id="613" value="1"/>
        <scored_item item_id="614" value="1"/>
        <scored_item item_id="359" value="1"/>
        <scored_item item_id="615" value="1"/>
        <scored_item item_id="616" value="1"/>
        <scored_item item_id="361" value="1"/>
        <scored_item item_id="617" value="1"/>
        <scored_item item_id="364" value="1"/>
        <scored_item item_id="365" value="1"/>
        <scored_item item_id="366" value="1"/>
        <scored_item item_id="372" value="1"/>
        <scored_item item_id="373" value="1"/>
        <scored_item item_id="635" value="1"/>
        <scored_item item_id="636" value="1"/>
        <scored_item item_id="644" value="1"/>
        <scored_item item_id="648" value="1"/>
        <scored_item item_id="652" value="1"/>
        <scored_item item_id="665" value="1"/>
        <scored_item item_id="668" value="1"/>
        <scored_item item_id="669" value="1"/>
        <scored_item item_id="670" value="1"/>
        <scored_item item_id="675" value="1"/>
        <scored_item item_id="676" value="1"/>
        <scored_item item_id="677" value="1"/>
        <scored_item item_id="678" value="1"/>
        <scored_item item_id="685" value="1"/>
        <scored_item item_id="250" value="1"/>
        <scored_item item_id="252" value="1"/>
        <scored_item item_id="253" value="1"/>
        <scored_item item_id="254" value="1"/>
      </scoring_item>
      <scoring_item item_id="96">
        <scored_item item_id="48" value="1"/>
        <scored_item item_id="36" value="1"/>
        <scored_item item_id="9" value="1"/>
        <scored_item item_id="60" value="1"/>
        <scored_item item_id="61" value="1"/>
        <scored_item item_id="62" value="1"/>
      </scoring_item>
      <scoring_item item_id="99">
        <scored_item item_id="321" value="1"/>
        <scored_item item_id="323" value="1"/>
        <scored_item item_id="324" value="1"/>
        <scored_item item_id="4" value="1"/>
        <scored_item item_id="5" value="1"/>
        <scored_item item_id="9" value="1"/>
        <scored_item item_id="10" value="1"/>
        <scored_item item_id="16" value="1"/>
        <scored_item item_id="49" value="1"/>
        <scored_item item_id="53" value="1"/>
        <scored_item item_id="54" value="1"/>
        <scored_item item_id="602" value="1"/>
        <scored_item item_id="315" value="1"/>
        <scored_item item_id="348" value="1"/>
        <scored_item item_id="29" value="1"/>
        <scored_item item_id="253" value="1"/>
        <scored_item item_id="318" value="4"/>
        <scored_item item_id="319" value="1"/>
      </scoring_item>
      <scoring_item item_id="100">
        <scored_item item_id="257" value="1"/>
        <scored_item item_id="2" value="1"/>
        <scored_item item_id="258" value="1"/>
        <scored_item item_id="3" value="1"/>
        <scored_item item_id="259" value="1"/>
        <scored_item item_id="5" value="1"/>
        <scored_item item_id="6" value="1"/>
        <scored_item item_id="7" value="1"/>
        <scored_item item_id="8" value="1"/>
        <scored_item item_id="9" value="1"/>
        <scored_item item_id="10" value="1"/>
        <scored_item item_id="11" value="1"/>
        <scored_item item_id="12" value="1"/>
        <scored_item item_id="13" value="1"/>
        <scored_item item_id="14" value="1"/>
        <scored_item item_id="16" value="1"/>
        <scored_item item_id="17" value="1"/>
        <scored_item item_id="19" value="1"/>
        <scored_item item_id="20" value="1"/>
        <scored_item item_id="21" value="1"/>
        <scored_item item_id="22" value="1"/>
        <scored_item item_id="23" value="1"/>
        <scored_item item_id="24" value="1"/>
        <scored_item item_id="25" value="1"/>
        <scored_item item_id="26" value="1"/>
        <scored_item item_id="27" value="1"/>
        <scored_item item_id="28" value="1"/>
        <scored_item item_id="29" value="1"/>
        <scored_item item_id="30" value="1"/>
        <scored_item item_id="31" value="1"/>
        <scored_item item_id="32" value="1"/>
        <scored_item item_id="288" value="1"/>
        <scored_item item_id="33" value="1"/>
        <scored_item item_id="34" value="1"/>
        <scored_item item_id="35" value="1"/>
        <scored_item item_id="36" value="1"/>
        <scored_item item_id="37" value="1"/>
        <scored_item item_id="38" value="1"/>
        <scored_item item_id="40" value="1"/>
        <scored_item item_id="296" value="1"/>
        <scored_item item_id="41" value="1"/>
        <scored_item item_id="42" value="1"/>
        <scored_item item_id="43" value="1"/>
        <scored_item item_id="44" value="1"/>
        <scored_item item_id="45" value="1"/>
        <scored_item item_id="46" value="1"/>
        <scored_item item_id="47" value="1"/>
        <scored_item item_id="48" value="1"/>
        <scored_item item_id="50" value="1"/>
        <scored_item item_id="51" value="1"/>
        <scored_item item_id="52" value="1"/>
        <scored_item item_id="55" value="1"/>
        <scored_item item_id="56" value="1"/>
        <scored_item item_id="57" value="1"/>
        <scored_item item_id="313" value="1"/>
        <scored_item item_id="58" value="1"/>
        <scored_item item_id="59" value="1"/>
        <scored_item item_id="60" value="1"/>
        <scored_item item_id="316" value="1"/>
        <scored_item item_id="61" value="1"/>
        <scored_item item_id="62" value="1"/>
        <scored_item item_id="318" value="1"/>
        <scored_item item_id="319" value="1"/>
        <scored_item item_id="63" value="1"/>
        <scored_item item_id="64" value="1"/>
        <scored_item item_id="65" value="1"/>
        <scored_item item_id="66" value="1"/>
        <scored_item item_id="323" value="1"/>
        <scored_item item_id="67" value="1"/>
        <scored_item item_id="68" value="1"/>
        <scored_item item_id="324" value="1"/>
        <scored_item item_id="69" value="1"/>
        <scored_item item_id="325" value="1"/>
        <scored_item item_id="70" value="1"/>
        <scored_item item_id="326" value="1"/>
        <scored_item item_id="71" value="1"/>
        <scored_item item_id="72" value="1"/>
        <scored_item item_id="73" value="1"/>
        <scored_item item_id="74" value="1"/>
        <scored_item item_id="76" value="1"/>
        <scored_item item_id="77" value="1"/>
        <scored_item item_id="600" value="1"/>
        <scored_item item_id="602" value="1"/>
        <scored_item item_id="603" value="1"/>
        <scored_item item_id="604" value="1"/>
        <scored_item item_id="605" value="1"/>
        <scored_item item_id="350" value="1"/>
        <scored_item item_id="606" value="1"/>
        <scored_item item_id="351" value="1"/>
        <scored_item item_id="607" value="1"/>
        <scored_item item_id="352" value="1"/>
        <scored_item item_id="608" value="1"/>
        <scored_item item_id="353" value="1"/>
        <scored_item item_id="609" value="1"/>
        <scored_item item_id="354" value="1"/>
        <scored_item item_id="610" value="1"/>
        <scored_item item_id="611" value="1"/>
        <scored_item item_id="356" value="1"/>
        <scored_item item_id="612" value="1"/>
        <scored_item item_id="357" value="1"/>
        <scored_item item_id="613" value="1"/>
        <scored_item item_id="614" value="1"/>
        <scored_item item_id="359" value="1"/>
        <scored_item item_id="615" value="1"/>
        <scored_item item_id="616" value="1"/>
        <scored_item item_id="361" value="1"/>
        <scored_item item_id="617" value="1"/>
        <scored_item item_id="364" value="1"/>
        <scored_item item_id="365" value="1"/>
        <scored_item item_id="366" value="1"/>
        <scored_item item_id="372" value="1"/>
        <scored_item item_id="373" value="1"/>
        <scored_item item_id="374" value="1"/>
        <scored_item item_id="635" value="1"/>
        <scored_item item_id="636" value="1"/>
        <scored_item item_id="644" value="1"/>
        <scored_item item_id="648" value="1"/>
        <scored_item item_id="652" value="1"/>
        <scored_item item_id="665" value="1"/>
        <scored_item item_id="668" value="1"/>
        <scored_item item_id="669" value="1"/>
        <scored_item item_id="670" value="1"/>
        <scored_item item_id="675" value="1"/>
        <scored_item item_id="676" value="1"/>
        <scored_item item_id="677" value="1"/>
        <scored_item item_id="678" value="1"/>
        <scored_item item_id="685" value="1"/>
        <scored_item item_id="250" value="1"/>
        <scored_item item_id="252" value="1"/>
        <scored_item item_id="253" value="1"/>
        <scored_item item_id="254" value="1"/>
      </scoring_item>
      <scoring_item item_id="103">
        <scored_item item_id="257" value="1"/>
        <scored_item item_id="2" value="1"/>
        <scored_item item_id="3" value="1"/>
        <scored_item item_id="259" value="1"/>
        <scored_item item_id="6" value="1"/>
        <scored_item item_id="7" value="1"/>
        <scored_item item_id="8" value="1"/>
        <scored_item item_id="9" value="1"/>
        <scored_item item_id="11" value="1"/>
        <scored_item item_id="12" value="1"/>
        <scored_item item_id="13" value="1"/>
        <scored_item item_id="14" value="1"/>
        <scored_item item_id="16" value="1"/>
        <scored_item item_id="17" value="1"/>
        <scored_item item_id="19" value="1"/>
        <scored_item item_id="20" value="1"/>
        <scored_item item_id="21" value="1"/>
        <scored_item item_id="22" value="1"/>
        <scored_item item_id="23" value="1"/>
        <scored_item item_id="665" value="1"/>
        <scored_item item_id="288" value="1"/>
        <scored_item item_id="35" value="1"/>
        <scored_item item_id="678" value="1"/>
        <scored_item item_id="296" value="1"/>
        <scored_item item_id="40" value="3"/>
        <scored_item item_id="41" value="1"/>
        <scored_item item_id="43" value="1"/>
        <scored_item item_id="44" value="1"/>
        <scored_item item_id="45" value="1"/>
        <scored_item item_id="46" value="1"/>
        <scored_item item_id="47" value="1"/>
        <scored_item item_id="48" value="1"/>
        <scored_item item_id="49" value="1"/>
        <scored_item item_id="50" value="1"/>
        <scored_item item_id="52" value="3"/>
        <scored_item item_id="56" value="1"/>
        <scored_item item_id="57" value="1"/>
        <scored_item item_id="313" value="1"/>
        <scored_item item_id="58" value="1"/>
        <scored_item item_id="59" value="1"/>
        <scored_item item_id="60" value="1"/>
        <scored_item item_id="61" value="1"/>
        <scored_item item_id="62" value="1"/>
        <scored_item item_id="63" value="1"/>
        <scored_item item_id="65" value="1"/>
        <scored_item item_id="66" value="1"/>
        <scored_item item_id="67" value="1"/>
        <scored_item item_id="68" value="1"/>
        <scored_item item_id="69" value="1"/>
        <scored_item item_id="70" value="1"/>
        <scored_item item_id="71" value="1"/>
        <scored_item item_id="72" value="1"/>
        <scored_item item_id="73" value="1"/>
        <scored_item item_id="74" value="1"/>
        <scored_item item_id="76" value="1"/>
        <scored_item item_id="77" value="1"/>
        <scored_item item_id="602" value="1"/>
        <scored_item item_id="603" value="1"/>
        <scored_item item_id="604" value="1"/>
        <scored_item item_id="350" value="1"/>
        <scored_item item_id="351" value="1"/>
        <scored_item item_id="607" value="1"/>
        <scored_item item_id="352" value="1"/>
        <scored_item item_id="353" value="1"/>
        <scored_item item_id="609" value="1"/>
        <scored_item item_id="356" value="1"/>
        <scored_item item_id="612" value="1"/>
        <scored_item item_id="613" value="3"/>
        <scored_item item_id="359" value="1"/>
        <scored_item item_id="361" value="1"/>
        <scored_item item_id="366" value="3"/>
        <scored_item item_id="373" value="1"/>
        <scored_item item_id="374" value="1"/>
        <scored_item item_id="250" value="1"/>
        <scored_item item_id="636" value="1"/>
      </scoring_item>
      <scoring_item item_id="104">
        <scored_item item_id="257" value="1"/>
        <scored_item item_id="258" value="1"/>
        <scored_item item_id="3" value="1"/>
        <scored_item item_id="4" value="1"/>
        <scored_item item_id="644" value="1"/>
        <scored_item item_id="5" value="1"/>
        <scored_item item_id="6" value="1"/>
        <scored_item item_id="648" value="1"/>
        <scored_item item_id="9" value="1"/>
        <scored_item item_id="10" value="1"/>
        <scored_item item_id="652" value="1"/>
        <scored_item item_id="20" value="3"/>
        <scored_item item_id="24" value="1"/>
        <scored_item item_id="25" value="1"/>
        <scored_item item_id="26" value="1"/>
        <scored_item item_id="27" value="1"/>
        <scored_item item_id="28" value="1"/>
        <scored_item item_id="668" value="1"/>
        <scored_item item_id="29" value="1"/>
        <scored_item item_id="669" value="1"/>
        <scored_item item_id="30" value="1"/>
        <scored_item item_id="670" value="1"/>
        <scored_item item_id="31" value="1"/>
        <scored_item item_id="32" value="1"/>
        <scored_item item_id="33" value="1"/>
        <scored_item item_id="34" value="1"/>
        <scored_item item_id="35" value="1"/>
        <scored_item item_id="675" value="1"/>
        <scored_item item_id="36" value="1"/>
        <scored_item item_id="676" value="1"/>
        <scored_item item_id="37" value="1"/>
        <scored_item item_id="677" value="1"/>
        <scored_item item_id="38" value="1"/>
        <scored_item item_id="678" value="1"/>
        <scored_item item_id="40" value="1"/>
        <scored_item item_id="41" value="1"/>
        <scored_item item_id="42" value="1"/>
        <scored_item item_id="685" value="1"/>
        <scored_item item_id="47" value="1"/>
        <scored_item item_id="51" value="1"/>
        <scored_item item_id="52" value="1"/>
        <scored_item item_id="54" value="1"/>
        <scored_item item_id="55" value="1"/>
        <scored_item item_id="316" value="1"/>
        <scored_item item_id="318" value="1"/>
        <scored_item item_id="319" value="1"/>
        <scored_item item_id="63" value="1"/>
        <scored_item item_id="64" value="1"/>
        <scored_item item_id="65" value="1"/>
        <scored_item item_id="323" value="1"/>
        <scored_item item_id="600" value="1"/>
        <scored_item item_id="605" value="1"/>
        <scored_item item_id="606" value="1"/>
        <scored_item item_id="608" value="1"/>
        <scored_item item_id="610" value="1"/>
        <scored_item item_id="611" value="1"/>
        <scored_item item_id="612" value="1"/>
        <scored_item item_id="613" value="1"/>
        <scored_item item_id="614" value="1"/>
        <scored_item item_id="615" value="1"/>
        <scored_item item_id="616" value="1"/>
        <scored_item item_id="617" value="1"/>
        <scored_item item_id="364" value="1"/>
        <scored_item item_id="365" value="1"/>
        <scored_item item_id="366" value="1"/>
        <scored_item item_id="372" value="1"/>
        <scored_item item_id="635" value="1"/>
        <scored_item item_id="252" value="1"/>
        <scored_item item_id="254" value="1"/>
      </scoring_item>
      <scoring_item item_id="105">
        <scored_item item_id="64" value="1"/>
        <scored_item item_id="257" value="1"/>
        <scored_item item_id="258" value="1"/>
        <scored_item item_id="3" value="1"/>
        <scored_item item_id="4" value="1"/>
        <scored_item item_id="69" value="1"/>
        <scored_item item_id="5" value="1"/>
        <scored_item item_id="6" value="1"/>
        <scored_item item_id="9" value="1"/>
        <scored_item item_id="76" value="1"/>
        <scored_item item_id="20" value="3"/>
        <scored_item item_id="23" value="1"/>
        <scored_item item_id="27" value="1"/>
        <scored_item item_id="348" value="1"/>
        <scored_item item_id="605" value="1"/>
        <scored_item item_id="29" value="3"/>
        <scored_item item_id="32" value="3"/>
        <scored_item item_id="34" value="1"/>
        <scored_item item_id="35" value="1"/>
        <scored_item item_id="36" value="1"/>
        <scored_item item_id="357" value="1"/>
        <scored_item item_id="613" value="1"/>
        <scored_item item_id="296" value="1"/>
        <scored_item item_id="40" value="3"/>
        <scored_item item_id="41" value="3"/>
        <scored_item item_id="43" value="1"/>
        <scored_item item_id="366" value="1"/>
        <scored_item item_id="47" value="1"/>
        <scored_item item_id="51" value="1"/>
        <scored_item item_id="52" value="3"/>
        <scored_item item_id="372" value="1"/>
        <scored_item item_id="53" value="1"/>
        <scored_item item_id="54" value="1"/>
        <scored_item item_id="55" value="1"/>
        <scored_item item_id="56" value="1"/>
        <scored_item item_id="315" value="1"/>
        <scored_item item_id="635" value="1"/>
        <scored_item item_id="60" value="1"/>
        <scored_item item_id="316" value="1"/>
        <scored_item item_id="253" value="1"/>
        <scored_item item_id="318" value="1"/>
        <scored_item item_id="319" value="1"/>
        <scored_item item_id="63" value="1"/>
      </scoring_item>
      <scoring_item item_id="106">
        <scored_item item_id="29" value="3"/>
      </scoring_item>
      <scoring_item item_id="110">
        <scored_item item_id="354" value="1"/>
        <scored_item item_id="4" value="1"/>
        <scored_item item_id="21" value="1"/>
        <scored_item item_id="5" value="1"/>
        <scored_item item_id="357" value="1"/>
        <scored_item item_id="6" value="1"/>
        <scored_item item_id="253" value="1"/>
        <scored_item item_id="46" value="3"/>
        <scored_item item_id="254" value="1"/>
      </scoring_item>
      <scoring_item item_id="111">
        <scored_item item_id="257" value="1"/>
        <scored_item item_id="2" value="1"/>
        <scored_item item_id="258" value="1"/>
        <scored_item item_id="3" value="1"/>
        <scored_item item_id="259" value="1"/>
        <scored_item item_id="7" value="1"/>
        <scored_item item_id="8" value="1"/>
        <scored_item item_id="9" value="1"/>
        <scored_item item_id="10" value="1"/>
        <scored_item item_id="11" value="1"/>
        <scored_item item_id="12" value="1"/>
        <scored_item item_id="13" value="1"/>
        <scored_item item_id="14" value="1"/>
        <scored_item item_id="16" value="1"/>
        <scored_item item_id="17" value="1"/>
        <scored_item item_id="19" value="1"/>
        <scored_item item_id="20" value="1"/>
        <scored_item item_id="21" value="1"/>
        <scored_item item_id="22" value="1"/>
        <scored_item item_id="23" value="1"/>
        <scored_item item_id="24" value="1"/>
        <scored_item item_id="25" value="1"/>
        <scored_item item_id="26" value="1"/>
        <scored_item item_id="27" value="1"/>
        <scored_item item_id="28" value="1"/>
        <scored_item item_id="29" value="1"/>
        <scored_item item_id="30" value="1"/>
        <scored_item item_id="31" value="1"/>
        <scored_item item_id="32" value="1"/>
        <scored_item item_id="288" value="1"/>
        <scored_item item_id="33" value="1"/>
        <scored_item item_id="34" value="1"/>
        <scored_item item_id="35" value="1"/>
        <scored_item item_id="36" value="1"/>
        <scored_item item_id="37" value="1"/>
        <scored_item item_id="38" value="1"/>
        <scored_item item_id="40" value="1"/>
        <scored_item item_id="296" value="1"/>
        <scored_item item_id="41" value="1"/>
        <scored_item item_id="42" value="1"/>
        <scored_item item_id="43" value="1"/>
        <scored_item item_id="44" value="1"/>
        <scored_item item_id="45" value="1"/>
        <scored_item item_id="46" value="1"/>
        <scored_item item_id="47" value="1"/>
        <scored_item item_id="48" value="1"/>
        <scored_item item_id="49" value="1"/>
        <scored_item item_id="50" value="1"/>
        <scored_item item_id="51" value="1"/>
        <scored_item item_id="52" value="1"/>
        <scored_item item_id="53" value="1"/>
        <scored_item item_id="54" value="1"/>
        <scored_item item_id="55" value="1"/>
        <scored_item item_id="56" value="1"/>
        <scored_item item_id="57" value="1"/>
        <scored_item item_id="313" value="1"/>
        <scored_item item_id="58" value="1"/>
        <scored_item item_id="59" value="1"/>
        <scored_item item_id="315" value="1"/>
        <scored_item item_id="60" value="1"/>
        <scored_item item_id="316" value="1"/>
        <scored_item item_id="61" value="1"/>
        <scored_item item_id="62" value="1"/>
        <scored_item item_id="318" value="1"/>
        <scored_item item_id="319" value="1"/>
        <scored_item item_id="63" value="1"/>
        <scored_item item_id="64" value="1"/>
        <scored_item item_id="65" value="1"/>
        <scored_item item_id="321" value="1"/>
        <scored_item item_id="66" value="1"/>
        <scored_item item_id="323" value="1"/>
        <scored_item item_id="67" value="1"/>
        <scored_item item_id="68" value="1"/>
        <scored_item item_id="324" value="1"/>
        <scored_item item_id="69" value="1"/>
        <scored_item item_id="325" value="1"/>
        <scored_item item_id="70" value="1"/>
        <scored_item item_id="326" value="1"/>
        <scored_item item_id="71" value="1"/>
        <scored_item item_id="72" value="1"/>
        <scored_item item_id="73" value="1"/>
        <scored_item item_id="74" value="1"/>
        <scored_item item_id="76" value="1"/>
        <scored_item item_id="77" value="1"/>
        <scored_item item_id="600" value="1"/>
        <scored_item item_id="602" value="1"/>
        <scored_item item_id="603" value="1"/>
        <scored_item item_id="348" value="1"/>
        <scored_item item_id="604" value="1"/>
        <scored_item item_id="605" value="1"/>
        <scored_item item_id="350" value="1"/>
        <scored_item item_id="606" value="1"/>
        <scored_item item_id="351" value="1"/>
        <scored_item item_id="607" value="1"/>
        <scored_item item_id="352" value="1"/>
        <scored_item item_id="608" value="1"/>
        <scored_item item_id="353" value="1"/>
        <scored_item item_id="609" value="1"/>
        <scored_item item_id="610" value="1"/>
        <scored_item item_id="611" value="1"/>
        <scored_item item_id="356" value="1"/>
        <scored_item item_id="612" value="1"/>
        <scored_item item_id="613" value="1"/>
        <scored_item item_id="614" value="1"/>
        <scored_item item_id="359" value="1"/>
        <scored_item item_id="615" value="1"/>
        <scored_item item_id="616" value="1"/>
        <scored_item item_id="361" value="1"/>
        <scored_item item_id="617" value="1"/>
        <scored_item item_id="364" value="1"/>
        <scored_item item_id="365" value="1"/>
        <scored_item item_id="366" value="1"/>
        <scored_item item_id="372" value="1"/>
        <scored_item item_id="373" value="1"/>
        <scored_item item_id="374" value="1"/>
        <scored_item item_id="635" value="1"/>
        <scored_item item_id="636" value="1"/>
        <scored_item item_id="644" value="1"/>
        <scored_item item_id="648" value="1"/>
        <scored_item item_id="652" value="1"/>
        <scored_item item_id="665" value="1"/>
        <scored_item item_id="668" value="1"/>
        <scored_item item_id="669" value="1"/>
        <scored_item item_id="670" value="1"/>
        <scored_item item_id="675" value="1"/>
        <scored_item item_id="676" value="1"/>
        <scored_item item_id="677" value="1"/>
        <scored_item item_id="678" value="1"/>
        <scored_item item_id="685" value="1"/>
        <scored_item item_id="250" value="1"/>
        <scored_item item_id="252" value="1"/>
      </scoring_item>
      <scoring_item item_id="112">
        <scored_item item_id="374" value="1"/>
        <scored_item item_id="57" value="1"/>
        <scored_item item_id="60" value="1"/>
        <scored_item item_id="62" value="4"/>
      </scoring_item>
      <scoring_item item_id="114">
        <scored_item item_id="257" value="1"/>
        <scored_item item_id="2" value="1"/>
        <scored_item item_id="258" value="1"/>
        <scored_item item_id="3" value="1"/>
        <scored_item item_id="259" value="1"/>
        <scored_item item_id="4" value="1"/>
        <scored_item item_id="5" value="1"/>
        <scored_item item_id="6" value="1"/>
        <scored_item item_id="10" value="1"/>
        <scored_item item_id="13" value="1"/>
        <scored_item item_id="14" value="1"/>
        <scored_item item_id="16" value="1"/>
        <scored_item item_id="19" value="1"/>
        <scored_item item_id="20" value="1"/>
        <scored_item item_id="21" value="1"/>
        <scored_item item_id="22" value="1"/>
        <scored_item item_id="23" value="1"/>
        <scored_item item_id="24" value="1"/>
        <scored_item item_id="25" value="1"/>
        <scored_item item_id="26" value="1"/>
        <scored_item item_id="27" value="1"/>
        <scored_item item_id="28" value="1"/>
        <scored_item item_id="29" value="1"/>
        <scored_item item_id="30" value="1"/>
        <scored_item item_id="31" value="1"/>
        <scored_item item_id="32" value="1"/>
        <scored_item item_id="288" value="1"/>
        <scored_item item_id="33" value="1"/>
        <scored_item item_id="34" value="1"/>
        <scored_item item_id="35" value="1"/>
        <scored_item item_id="36" value="1"/>
        <scored_item item_id="37" value="1"/>
        <scored_item item_id="38" value="1"/>
        <scored_item item_id="40" value="1"/>
        <scored_item item_id="296" value="1"/>
        <scored_item item_id="41" value="1"/>
        <scored_item item_id="42" value="1"/>
        <scored_item item_id="43" value="1"/>
        <scored_item item_id="44" value="1"/>
        <scored_item item_id="45" value="1"/>
        <scored_item item_id="46" value="1"/>
        <scored_item item_id="47" value="1"/>
        <scored_item item_id="48" value="1"/>
        <scored_item item_id="49" value="1"/>
        <scored_item item_id="50" value="1"/>
        <scored_item item_id="51" value="1"/>
        <scored_item item_id="52" value="1"/>
        <scored_item item_id="53" value="1"/>
        <scored_item item_id="54" value="1"/>
        <scored_item item_id="55" value="1"/>
        <scored_item item_id="56" value="1"/>
        <scored_item item_id="57" value="1"/>
        <scored_item item_id="313" value="1"/>
        <scored_item item_id="59" value="1"/>
        <scored_item item_id="315" value="1"/>
        <scored_item item_id="316" value="1"/>
        <scored_item item_id="62" value="1"/>
        <scored_item item_id="318" value="1"/>
        <scored_item item_id="319" value="1"/>
        <scored_item item_id="63" value="1"/>
        <scored_item item_id="64" value="1"/>
        <scored_item item_id="65" value="1"/>
        <scored_item item_id="321" value="1"/>
        <scored_item item_id="323" value="1"/>
        <scored_item item_id="324" value="1"/>
        <scored_item item_id="325" value="1"/>
        <scored_item item_id="70" value="1"/>
        <scored_item item_id="326" value="1"/>
        <scored_item item_id="76" value="1"/>
        <scored_item item_id="77" value="1"/>
        <scored_item item_id="600" value="1"/>
        <scored_item item_id="602" value="1"/>
        <scored_item item_id="603" value="1"/>
        <scored_item item_id="348" value="1"/>
        <scored_item item_id="604" value="1"/>
        <scored_item item_id="605" value="1"/>
        <scored_item item_id="606" value="1"/>
        <scored_item item_id="607" value="1"/>
        <scored_item item_id="608" value="1"/>
        <scored_item item_id="609" value="1"/>
        <scored_item item_id="354" value="1"/>
        <scored_item item_id="610" value="1"/>
        <scored_item item_id="611" value="1"/>
        <scored_item item_id="612" value="1"/>
        <scored_item item_id="357" value="1"/>
        <scored_item item_id="613" value="1"/>
        <scored_item item_id="614" value="1"/>
        <scored_item item_id="359" value="1"/>
        <scored_item item_id="615" value="1"/>
        <scored_item item_id="616" value="1"/>
        <scored_item item_id="361" value="1"/>
        <scored_item item_id="617" value="1"/>
        <scored_item item_id="364" value="1"/>
        <scored_item item_id="365" value="1"/>
        <scored_item item_id="366" value="1"/>
        <scored_item item_id="372" value="1"/>
        <scored_item item_id="373" value="1"/>
        <scored_item item_id="374" value="1"/>
        <scored_item item_id="635" value="1"/>
        <scored_item item_id="636" value="1"/>
        <scored_item item_id="644" value="1"/>
        <scored_item item_id="648" value="1"/>
        <scored_item item_id="652" value="1"/>
        <scored_item item_id="668" value="1"/>
        <scored_item item_id="669" value="1"/>
        <scored_item item_id="670" value="1"/>
        <scored_item item_id="675" value="1"/>
        <scored_item item_id="676" value="1"/>
        <scored_item item_id="677" value="1"/>
        <scored_item item_id="678" value="1"/>
        <scored_item item_id="685" value="1"/>
        <scored_item item_id="250" value="1"/>
        <scored_item item_id="252" value="1"/>
        <scored_item item_id="253" value="1"/>
        <scored_item item_id="254" value="1"/>
      </scoring_item>
      <scoring_item item_id="115">
        <scored_item item_id="16" value="1"/>
        <scored_item item_id="356" value="1"/>
        <scored_item item_id="5" value="1"/>
        <scored_item item_id="7" value="1"/>
        <scored_item item_id="8" value="1"/>
        <scored_item item_id="60" value="1"/>
        <scored_item item_id="61" value="1"/>
      </scoring_item>
      <scoring_item item_id="118">
        <scored_item item_id="2" value="1"/>
        <scored_item item_id="66" value="1"/>
        <scored_item item_id="4" value="1"/>
        <scored_item item_id="68" value="1"/>
        <scored_item item_id="5" value="1"/>
        <scored_item item_id="69" value="1"/>
        <scored_item item_id="6" value="1"/>
        <scored_item item_id="70" value="1"/>
        <scored_item item_id="71" value="1"/>
        <scored_item item_id="72" value="1"/>
        <scored_item item_id="10" value="1"/>
        <scored_item item_id="12" value="1"/>
        <scored_item item_id="652" value="1"/>
        <scored_item item_id="76" value="1"/>
        <scored_item item_id="16" value="1"/>
        <scored_item item_id="17" value="1"/>
        <scored_item item_id="24" value="1"/>
        <scored_item item_id="25" value="1"/>
        <scored_item item_id="26" value="1"/>
        <scored_item item_id="27" value="1"/>
        <scored_item item_id="28" value="1"/>
        <scored_item item_id="29" value="1"/>
        <scored_item item_id="605" value="1"/>
        <scored_item item_id="670" value="1"/>
        <scored_item item_id="350" value="1"/>
        <scored_item item_id="351" value="1"/>
        <scored_item item_id="32" value="1"/>
        <scored_item item_id="352" value="1"/>
        <scored_item item_id="34" value="1"/>
        <scored_item item_id="611" value="1"/>
        <scored_item item_id="37" value="1"/>
        <scored_item item_id="613" value="1"/>
        <scored_item item_id="359" value="1"/>
        <scored_item item_id="361" value="1"/>
        <scored_item item_id="42" value="1"/>
        <scored_item item_id="43" value="1"/>
        <scored_item item_id="47" value="1"/>
        <scored_item item_id="373" value="1"/>
        <scored_item item_id="374" value="1"/>
        <scored_item item_id="56" value="1"/>
        <scored_item item_id="58" value="3"/>
        <scored_item item_id="250" value="1"/>
        <scored_item item_id="635" value="1"/>
        <scored_item item_id="252" value="1"/>
        <scored_item item_id="61" value="1"/>
        <scored_item item_id="62" value="1"/>
        <scored_item item_id="318" value="1"/>
        <scored_item item_id="63" value="1"/>
      </scoring_item>
      <scoring_item item_id="119">
        <scored_item item_id="257" value="1"/>
        <scored_item item_id="258" value="1"/>
        <scored_item item_id="3" value="1"/>
        <scored_item item_id="259" value="1"/>
        <scored_item item_id="4" value="1"/>
        <scored_item item_id="6" value="1"/>
        <scored_item item_id="7" value="1"/>
        <scored_item item_id="8" value="1"/>
        <scored_item item_id="9" value="1"/>
        <scored_item item_id="11" value="1"/>
        <scored_item item_id="12" value="1"/>
        <scored_item item_id="13" value="1"/>
        <scored_item item_id="14" value="1"/>
        <scored_item item_id="19" value="1"/>
        <scored_item item_id="20" value="1"/>
        <scored_item item_id="21" value="1"/>
        <scored_item item_id="22" value="1"/>
        <scored_item item_id="23" value="1"/>
        <scored_item item_id="25" value="1"/>
        <scored_item item_id="29" value="1"/>
        <scored_item item_id="30" value="1"/>
        <scored_item item_id="31" value="1"/>
        <scored_item item_id="288" value="1"/>
        <scored_item item_id="33" value="1"/>
        <scored_item item_id="34" value="1"/>
        <scored_item item_id="35" value="1"/>
        <scored_item item_id="36" value="1"/>
        <scored_item item_id="38" value="1"/>
        <scored_item item_id="40" value="1"/>
        <scored_item item_id="296" value="1"/>
        <scored_item item_id="41" value="1"/>
        <scored_item item_id="44" value="1"/>
        <scored_item item_id="45" value="1"/>
        <scored_item item_id="46" value="1"/>
        <scored_item item_id="47" value="1"/>
        <scored_item item_id="48" value="1"/>
        <scored_item item_id="49" value="1"/>
        <scored_item item_id="50" value="1"/>
        <scored_item item_id="51" value="1"/>
        <scored_item item_id="52" value="1"/>
        <scored_item item_id="53" value="1"/>
        <scored_item item_id="54" value="1"/>
        <scored_item item_id="55" value="1"/>
        <scored_item item_id="56" value="1"/>
        <scored_item item_id="57" value="1"/>
        <scored_item item_id="313" value="1"/>
        <scored_item item_id="58" value="1"/>
        <scored_item item_id="59" value="1"/>
        <scored_item item_id="315" value="1"/>
        <scored_item item_id="60" value="1"/>
        <scored_item item_id="316" value="1"/>
        <scored_item item_id="61" value="1"/>
        <scored_item item_id="62" value="1"/>
        <scored_item item_id="319" value="1"/>
        <scored_item item_id="64" value="1"/>
        <scored_item item_id="65" value="1"/>
        <scored_item item_id="321" value="1"/>
        <scored_item item_id="323" value="1"/>
        <scored_item item_id="67" value="1"/>
        <scored_item item_id="324" value="1"/>
        <scored_item item_id="69" value="1"/>
        <scored_item item_id="325" value="1"/>
        <scored_item item_id="326" value="1"/>
        <scored_item item_id="72" value="1"/>
        <scored_item item_id="73" value="1"/>
        <scored_item item_id="74" value="1"/>
        <scored_item item_id="76" value="1"/>
        <scored_item item_id="77" value="1"/>
        <scored_item item_id="600" value="1"/>
        <scored_item item_id="602" value="1"/>
        <scored_item item_id="603" value="1"/>
        <scored_item item_id="348" value="1"/>
        <scored_item item_id="604" value="1"/>
        <scored_item item_id="350" value="1"/>
        <scored_item item_id="606" value="1"/>
        <scored_item item_id="607" value="1"/>
        <scored_item item_id="608" value="1"/>
        <scored_item item_id="353" value="1"/>
        <scored_item item_id="609" value="1"/>
        <scored_item item_id="354" value="1"/>
        <scored_item item_id="610" value="1"/>
        <scored_item item_id="356" value="1"/>
        <scored_item item_id="612" value="1"/>
        <scored_item item_id="357" value="1"/>
        <scored_item item_id="614" value="1"/>
        <scored_item item_id="615" value="1"/>
        <scored_item item_id="616" value="1"/>
        <scored_item item_id="617" value="1"/>
        <scored_item item_id="364" value="1"/>
        <scored_item item_id="365" value="1"/>
        <scored_item item_id="366" value="1"/>
        <scored_item item_id="372" value="1"/>
        <scored_item item_id="374" value="4"/>
        <scored_item item_id="636" value="1"/>
        <scored_item item_id="644" value="1"/>
        <scored_item item_id="648" value="1"/>
        <scored_item item_id="665" value="1"/>
        <scored_item item_id="668" value="1"/>
        <scored_item item_id="669" value="1"/>
        <scored_item item_id="675" value="1"/>
        <scored_item item_id="676" value="1"/>
        <scored_item item_id="677" value="1"/>
        <scored_item item_id="678" value="1"/>
        <scored_item item_id="685" value="1"/>
        <scored_item item_id="253" value="1"/>
      </scoring_item>
      <scoring_item item_id="121">
        <scored_item item_id="257" value="1"/>
        <scored_item item_id="2" value="1"/>
        <scored_item item_id="258" value="1"/>
        <scored_item item_id="3" value="1"/>
        <scored_item item_id="259" value="1"/>
        <scored_item item_id="4" value="1"/>
        <scored_item item_id="5" value="1"/>
        <scored_item item_id="6" value="1"/>
        <scored_item item_id="7" value="1"/>
        <scored_item item_id="8" value="1"/>
        <scored_item item_id="9" value="1"/>
        <scored_item item_id="10" value="1"/>
        <scored_item item_id="11" value="1"/>
        <scored_item item_id="12" value="1"/>
        <scored_item item_id="13" value="1"/>
        <scored_item item_id="14" value="1"/>
        <scored_item item_id="16" value="1"/>
        <scored_item item_id="17" value="1"/>
        <scored_item item_id="19" value="1"/>
        <scored_item item_id="20" value="1"/>
        <scored_item item_id="21" value="1"/>
        <scored_item item_id="22" value="1"/>
        <scored_item item_id="23" value="1"/>
        <scored_item item_id="24" value="1"/>
        <scored_item item_id="25" value="1"/>
        <scored_item item_id="26" value="1"/>
        <scored_item item_id="27" value="1"/>
        <scored_item item_id="28" value="1"/>
        <scored_item item_id="29" value="1"/>
        <scored_item item_id="30" value="1"/>
        <scored_item item_id="31" value="1"/>
        <scored_item item_id="32" value="1"/>
        <scored_item item_id="288" value="1"/>
        <scored_item item_id="33" value="1"/>
        <scored_item item_id="34" value="1"/>
        <scored_item item_id="35" value="1"/>
        <scored_item item_id="36" value="1"/>
        <scored_item item_id="37" value="1"/>
        <scored_item item_id="38" value="1"/>
        <scored_item item_id="40" value="1"/>
        <scored_item item_id="296" value="1"/>
        <scored_item item_id="41" value="1"/>
        <scored_item item_id="42" value="1"/>
        <scored_item item_id="43" value="1"/>
        <scored_item item_id="44" value="1"/>
        <scored_item item_id="45" value="1"/>
        <scored_item item_id="46" value="1"/>
        <scored_item item_id="47" value="1"/>
        <scored_item item_id="48" value="1"/>
        <scored_item item_id="49" value="1"/>
        <scored_item item_id="50" value="1"/>
        <scored_item item_id="51" value="1"/>
        <scored_item item_id="52" value="1"/>
        <scored_item item_id="53" value="1"/>
        <scored_item item_id="54" value="1"/>
        <scored_item item_id="55" value="1"/>
        <scored_item item_id="56" value="1"/>
        <scored_item item_id="57" value="1"/>
        <scored_item item_id="313" value="1"/>
        <scored_item item_id="58" value="1"/>
        <scored_item item_id="59" value="1"/>
        <scored_item item_id="315" value="1"/>
        <scored_item item_id="60" value="1"/>
        <scored_item item_id="316" value="1"/>
        <scored_item item_id="61" value="1"/>
        <scored_item item_id="62" value="1"/>
        <scored_item item_id="318" value="4"/>
        <scored_item item_id="319" value="1"/>
        <scored_item item_id="63" value="1"/>
        <scored_item item_id="64" value="1"/>
        <scored_item item_id="65" value="1"/>
        <scored_item item_id="321" value="1"/>
        <scored_item item_id="66" value="1"/>
        <scored_item item_id="323" value="1"/>
        <scored_item item_id="67" value="1"/>
        <scored_item item_id="68" value="1"/>
        <scored_item item_id="324" value="1"/>
        <scored_item item_id="69" value="1"/>
        <scored_item item_id="70" value="1"/>
        <scored_item item_id="326" value="1"/>
        <scored_item item_id="71" value="1"/>
        <scored_item item_id="72" value="1"/>
        <scored_item item_id="73" value="1"/>
        <scored_item item_id="74" value="1"/>
        <scored_item item_id="76" value="1"/>
        <scored_item item_id="77" value="1"/>
        <scored_item item_id="600" value="1"/>
        <scored_item item_id="602" value="1"/>
        <scored_item item_id="603" value="1"/>
        <scored_item item_id="348" value="1"/>
        <scored_item item_id="604" value="1"/>
        <scored_item item_id="605" value="1"/>
        <scored_item item_id="350" value="1"/>
        <scored_item item_id="606" value="1"/>
        <scored_item item_id="351" value="1"/>
        <scored_item item_id="607" value="1"/>
        <scored_item item_id="352" value="1"/>
        <scored_item item_id="608" value="1"/>
        <scored_item item_id="353" value="1"/>
        <scored_item item_id="609" value="1"/>
        <scored_item item_id="354" value="1"/>
        <scored_item item_id="610" value="1"/>
        <scored_item item_id="611" value="1"/>
        <scored_item item_id="356" value="1"/>
        <scored_item item_id="612" value="1"/>
        <scored_item item_id="357" value="1"/>
        <scored_item item_id="613" value="1"/>
        <scored_item item_id="614" value="1"/>
        <scored_item item_id="359" value="1"/>
        <scored_item item_id="615" value="1"/>
        <scored_item item_id="616" value="1"/>
        <scored_item item_id="361" value="1"/>
        <scored_item item_id="617" value="1"/>
        <scored_item item_id="364" value="1"/>
        <scored_item item_id="365" value="1"/>
        <scored_item item_id="366" value="1"/>
        <scored_item item_id="372" value="1"/>
        <scored_item item_id="373" value="1"/>
        <scored_item item_id="374" value="1"/>
        <scored_item item_id="635" value="1"/>
        <scored_item item_id="636" value="1"/>
        <scored_item item_id="644" value="1"/>
        <scored_item item_id="648" value="1"/>
        <scored_item item_id="652" value="1"/>
        <scored_item item_id="665" value="1"/>
        <scored_item item_id="668" value="1"/>
        <scored_item item_id="669" value="1"/>
        <scored_item item_id="670" value="1"/>
        <scored_item item_id="675" value="1"/>
        <scored_item item_id="676" value="1"/>
        <scored_item item_id="677" value="1"/>
        <scored_item item_id="678" value="1"/>
        <scored_item item_id="685" value="1"/>
        <scored_item item_id="250" value="1"/>
        <scored_item item_id="252" value="1"/>
        <scored_item item_id="253" value="1"/>
        <scored_item item_id="254" value="1"/>
      </scoring_item>
      <scoring_item item_id="122">
        <scored_item item_id="288" value="1"/>
        <scored_item item_id="325" value="1"/>
        <scored_item item_id="11" value="1"/>
        <scored_item item_id="318" value="1"/>
      </scoring_item>
      <scoring_item item_id="127">
        <scored_item item_id="2" value="1"/>
        <scored_item item_id="258" value="1"/>
        <scored_item item_id="3" value="1"/>
        <scored_item item_id="259" value="1"/>
        <scored_item item_id="4" value="1"/>
        <scored_item item_id="5" value="1"/>
        <scored_item item_id="6" value="1"/>
        <scored_item item_id="7" value="1"/>
        <scored_item item_id="8" value="1"/>
        <scored_item item_id="9" value="1"/>
        <scored_item item_id="10" value="1"/>
        <scored_item item_id="11" value="1"/>
        <scored_item item_id="17" value="1"/>
        <scored_item item_id="19" value="1"/>
        <scored_item item_id="20" value="1"/>
        <scored_item item_id="21" value="1"/>
        <scored_item item_id="22" value="1"/>
        <scored_item item_id="23" value="1"/>
        <scored_item item_id="24" value="1"/>
        <scored_item item_id="25" value="1"/>
        <scored_item item_id="26" value="1"/>
        <scored_item item_id="27" value="1"/>
        <scored_item item_id="28" value="1"/>
        <scored_item item_id="29" value="1"/>
        <scored_item item_id="30" value="1"/>
        <scored_item item_id="31" value="1"/>
        <scored_item item_id="32" value="1"/>
        <scored_item item_id="288" value="1"/>
        <scored_item item_id="33" value="1"/>
        <scored_item item_id="34" value="1"/>
        <scored_item item_id="35" value="1"/>
        <scored_item item_id="36" value="1"/>
        <scored_item item_id="37" value="1"/>
        <scored_item item_id="40" value="1"/>
        <scored_item item_id="296" value="1"/>
        <scored_item item_id="41" value="1"/>
        <scored_item item_id="42" value="1"/>
        <scored_item item_id="43" value="1"/>
        <scored_item item_id="44" value="1"/>
        <scored_item item_id="45" value="1"/>
        <scored_item item_id="46" value="1"/>
        <scored_item item_id="47" value="1"/>
        <scored_item item_id="48" value="1"/>
        <scored_item item_id="49" value="1"/>
        <scored_item item_id="50" value="1"/>
        <scored_item item_id="51" value="1"/>
        <scored_item item_id="52" value="1"/>
        <scored_item item_id="53" value="1"/>
        <scored_item item_id="54" value="1"/>
        <scored_item item_id="55" value="1"/>
        <scored_item item_id="56" value="1"/>
        <scored_item item_id="57" value="1"/>
        <scored_item item_id="313" value="1"/>
        <scored_item item_id="58" value="1"/>
        <scored_item item_id="59" value="1"/>
        <scored_item item_id="315" value="1"/>
        <scored_item item_id="60" value="1"/>
        <scored_item item_id="316" value="1"/>
        <scored_item item_id="61" value="1"/>
        <scored_item item_id="62" value="1"/>
        <scored_item item_id="318" value="1"/>
        <scored_item item_id="319" value="1"/>
        <scored_item item_id="63" value="1"/>
        <scored_item item_id="64" value="1"/>
        <scored_item item_id="65" value="1"/>
        <scored_item item_id="321" value="1"/>
        <scored_item item_id="66" value="1"/>
        <scored_item item_id="323" value="1"/>
        <scored_item item_id="324" value="1"/>
        <scored_item item_id="69" value="1"/>
        <scored_item item_id="325" value="1"/>
        <scored_item item_id="326" value="1"/>
        <scored_item item_id="76" value="1"/>
        <scored_item item_id="77" value="1"/>
        <scored_item item_id="600" value="1"/>
        <scored_item item_id="602" value="1"/>
        <scored_item item_id="603" value="1"/>
        <scored_item item_id="348" value="1"/>
        <scored_item item_id="605" value="3"/>
        <scored_item item_id="350" value="1"/>
        <scored_item item_id="606" value="1"/>
        <scored_item item_id="351" value="1"/>
        <scored_item item_id="607" value="1"/>
        <scored_item item_id="352" value="1"/>
        <scored_item item_id="353" value="1"/>
        <scored_item item_id="354" value="1"/>
        <scored_item item_id="610" value="1"/>
        <scored_item item_id="611" value="1"/>
        <scored_item item_id="356" value="1"/>
        <scored_item item_id="612" value="1"/>
        <scored_item item_id="613" value="1"/>
        <scored_item item_id="357" value="1"/>
        <scored_item item_id="614" value="1"/>
        <scored_item item_id="359" value="1"/>
        <scored_item item_id="615" value="1"/>
        <scored_item item_id="616" value="1"/>
        <scored_item item_id="361" value="1"/>
        <scored_item item_id="617" value="1"/>
        <scored_item item_id="364" value="1"/>
        <scored_item item_id="365" value="1"/>
        <scored_item item_id="366" value="1"/>
        <scored_item item_id="372" value="1"/>
        <scored_item item_id="373" value="1"/>
        <scored_item item_id="374" value="1"/>
        <scored_item item_id="635" value="1"/>
        <scored_item item_id="636" value="1"/>
        <scored_item item_id="644" value="1"/>
        <scored_item item_id="648" value="1"/>
        <scored_item item_id="652" value="1"/>
        <scored_item item_id="668" value="1"/>
        <scored_item item_id="669" value="1"/>
        <scored_item item_id="670" value="1"/>
        <scored_item item_id="676" value="1"/>
        <scored_item item_id="677" value="1"/>
        <scored_item item_id="678" value="1"/>
        <scored_item item_id="685" value="1"/>
        <scored_item item_id="252" value="1"/>
        <scored_item item_id="253" value="1"/>
        <scored_item item_id="254" value="1"/>
      </scoring_item>
      <scoring_item item_id="128">
        <scored_item item_id="64" value="1"/>
        <scored_item item_id="257" value="1"/>
        <scored_item item_id="67" value="1"/>
        <scored_item item_id="68" value="1"/>
        <scored_item item_id="324" value="1"/>
        <scored_item item_id="4" value="1"/>
        <scored_item item_id="325" value="1"/>
        <scored_item item_id="5" value="1"/>
        <scored_item item_id="69" value="1"/>
        <scored_item item_id="70" value="1"/>
        <scored_item item_id="326" value="1"/>
        <scored_item item_id="71" value="1"/>
        <scored_item item_id="72" value="1"/>
        <scored_item item_id="8" value="1"/>
        <scored_item item_id="73" value="1"/>
        <scored_item item_id="9" value="1"/>
        <scored_item item_id="74" value="1"/>
        <scored_item item_id="12" value="1"/>
        <scored_item item_id="13" value="1"/>
        <scored_item item_id="14" value="1"/>
        <scored_item item_id="16" value="1"/>
        <scored_item item_id="665" value="1"/>
        <scored_item item_id="604" value="1"/>
        <scored_item item_id="605" value="1"/>
        <scored_item item_id="607" value="1"/>
        <scored_item item_id="608" value="1"/>
        <scored_item item_id="609" value="1"/>
        <scored_item item_id="610" value="1"/>
        <scored_item item_id="675" value="1"/>
        <scored_item item_id="357" value="1"/>
        <scored_item item_id="38" value="1"/>
        <scored_item item_id="364" value="4"/>
        <scored_item item_id="55" value="1"/>
        <scored_item item_id="250" value="1"/>
        <scored_item item_id="252" value="1"/>
        <scored_item item_id="253" value="1"/>
        <scored_item item_id="254" value="1"/>
      </scoring_item>
      <scoring_item item_id="130">
        <scored_item item_id="65" value="1"/>
        <scored_item item_id="258" value="1"/>
        <scored_item item_id="3" value="1"/>
        <scored_item item_id="323" value="1"/>
        <scored_item item_id="259" value="1"/>
        <scored_item item_id="325" value="1"/>
        <scored_item item_id="326" value="1"/>
        <scored_item item_id="8" value="1"/>
        <scored_item item_id="10" value="1"/>
        <scored_item item_id="652" value="1"/>
        <scored_item item_id="13" value="1"/>
        <scored_item item_id="77" value="1"/>
        <scored_item item_id="14" value="1"/>
        <scored_item item_id="665" value="1"/>
        <scored_item item_id="602" value="1"/>
        <scored_item item_id="603" value="1"/>
        <scored_item item_id="604" value="1"/>
        <scored_item item_id="30" value="1"/>
        <scored_item item_id="350" value="1"/>
        <scored_item item_id="351" value="1"/>
        <scored_item item_id="607" value="1"/>
        <scored_item item_id="288" value="1"/>
        <scored_item item_id="352" value="1"/>
        <scored_item item_id="353" value="1"/>
        <scored_item item_id="609" value="1"/>
        <scored_item item_id="354" value="1"/>
        <scored_item item_id="35" value="1"/>
        <scored_item item_id="611" value="1"/>
        <scored_item item_id="356" value="1"/>
        <scored_item item_id="678" value="1"/>
        <scored_item item_id="359" value="1"/>
        <scored_item item_id="296" value="1"/>
        <scored_item item_id="685" value="1"/>
        <scored_item item_id="49" value="1"/>
        <scored_item item_id="51" value="1"/>
        <scored_item item_id="52" value="1"/>
        <scored_item item_id="372" value="1"/>
        <scored_item item_id="55" value="1"/>
        <scored_item item_id="57" value="1"/>
        <scored_item item_id="313" value="1"/>
        <scored_item item_id="58" value="1"/>
        <scored_item item_id="60" value="1"/>
      </scoring_item>
      <scoring_item item_id="131">
        <scored_item item_id="2" value="1"/>
        <scored_item item_id="259" value="1"/>
        <scored_item item_id="6" value="1"/>
        <scored_item item_id="7" value="1"/>
        <scored_item item_id="8" value="1"/>
        <scored_item item_id="10" value="1"/>
        <scored_item item_id="11" value="1"/>
        <scored_item item_id="12" value="1"/>
        <scored_item item_id="14" value="1"/>
        <scored_item item_id="16" value="1"/>
        <scored_item item_id="17" value="1"/>
        <scored_item item_id="19" value="1"/>
        <scored_item item_id="20" value="1"/>
        <scored_item item_id="21" value="1"/>
        <scored_item item_id="22" value="1"/>
        <scored_item item_id="23" value="1"/>
        <scored_item item_id="24" value="1"/>
        <scored_item item_id="25" value="1"/>
        <scored_item item_id="26" value="1"/>
        <scored_item item_id="27" value="1"/>
        <scored_item item_id="28" value="1"/>
        <scored_item item_id="29" value="1"/>
        <scored_item item_id="31" value="1"/>
        <scored_item item_id="32" value="1"/>
        <scored_item item_id="33" value="1"/>
        <scored_item item_id="34" value="1"/>
        <scored_item item_id="36" value="1"/>
        <scored_item item_id="37" value="1"/>
        <scored_item item_id="38" value="1"/>
        <scored_item item_id="40" value="1"/>
        <scored_item item_id="296" value="1"/>
        <scored_item item_id="41" value="1"/>
        <scored_item item_id="42" value="1"/>
        <scored_item item_id="43" value="1"/>
        <scored_item item_id="44" value="1"/>
        <scored_item item_id="45" value="1"/>
        <scored_item item_id="46" value="1"/>
        <scored_item item_id="47" value="1"/>
        <scored_item item_id="48" value="1"/>
        <scored_item item_id="49" value="1"/>
        <scored_item item_id="50" value="1"/>
        <scored_item item_id="53" value="1"/>
        <scored_item item_id="54" value="1"/>
        <scored_item item_id="55" value="1"/>
        <scored_item item_id="56" value="1"/>
        <scored_item item_id="313" value="1"/>
        <scored_item item_id="58" value="1"/>
        <scored_item item_id="59" value="1"/>
        <scored_item item_id="315" value="1"/>
        <scored_item item_id="316" value="1"/>
        <scored_item item_id="61" value="1"/>
        <scored_item item_id="62" value="1"/>
        <scored_item item_id="318" value="1"/>
        <scored_item item_id="319" value="1"/>
        <scored_item item_id="63" value="1"/>
        <scored_item item_id="64" value="1"/>
        <scored_item item_id="321" value="1"/>
        <scored_item item_id="66" value="1"/>
        <scored_item item_id="323" value="1"/>
        <scored_item item_id="67" value="1"/>
        <scored_item item_id="68" value="1"/>
        <scored_item item_id="324" value="1"/>
        <scored_item item_id="69" value="1"/>
        <scored_item item_id="325" value="1"/>
        <scored_item item_id="70" value="1"/>
        <scored_item item_id="326" value="1"/>
        <scored_item item_id="71" value="1"/>
        <scored_item item_id="72" value="1"/>
        <scored_item item_id="73" value="1"/>
        <scored_item item_id="74" value="1"/>
        <scored_item item_id="76" value="1"/>
        <scored_item item_id="600" value="1"/>
        <scored_item item_id="603" value="1"/>
        <scored_item item_id="348" value="1"/>
        <scored_item item_id="604" value="1"/>
        <scored_item item_id="605" value="1"/>
        <scored_item item_id="606" value="1"/>
        <scored_item item_id="607" value="3"/>
        <scored_item item_id="608" value="1"/>
        <scored_item item_id="354" value="1"/>
        <scored_item item_id="610" value="1"/>
        <scored_item item_id="612" value="1"/>
        <scored_item item_id="613" value="1"/>
        <scored_item item_id="614" value="1"/>
        <scored_item item_id="615" value="1"/>
        <scored_item item_id="616" value="1"/>
        <scored_item item_id="361" value="1"/>
        <scored_item item_id="617" value="1"/>
        <scored_item item_id="364" value="1"/>
        <scored_item item_id="365" value="1"/>
        <scored_item item_id="366" value="1"/>
        <scored_item item_id="373" value="1"/>
        <scored_item item_id="374" value="1"/>
        <scored_item item_id="635" value="1"/>
        <scored_item item_id="636" value="1"/>
        <scored_item item_id="644" value="1"/>
        <scored_item item_id="648" value="1"/>
        <scored_item item_id="668" value="1"/>
        <scored_item item_id="669" value="1"/>
        <scored_item item_id="670" value="1"/>
        <scored_item item_id="675" value="1"/>
        <scored_item item_id="676" value="1"/>
        <scored_item item_id="677" value="1"/>
        <scored_item item_id="250" value="1"/>
        <scored_item item_id="252" value="1"/>
      </scoring_item>
      <scoring_item item_id="132">
        <scored_item item_id="257" value="1"/>
        <scored_item item_id="4" value="1"/>
        <scored_item item_id="5" value="1"/>
        <scored_item item_id="357" value="1"/>
        <scored_item item_id="9" value="1"/>
        <scored_item item_id="253" value="1"/>
        <scored_item item_id="254" value="1"/>
      </scoring_item>
      <scoring_item item_id="135">
        <scored_item item_id="257" value="1"/>
        <scored_item item_id="2" value="1"/>
        <scored_item item_id="258" value="1"/>
        <scored_item item_id="3" value="1"/>
        <scored_item item_id="259" value="1"/>
        <scored_item item_id="4" value="1"/>
        <scored_item item_id="5" value="1"/>
        <scored_item item_id="6" value="1"/>
        <scored_item item_id="7" value="1"/>
        <scored_item item_id="8" value="1"/>
        <scored_item item_id="9" value="1"/>
        <scored_item item_id="10" value="1"/>
        <scored_item item_id="11" value="1"/>
        <scored_item item_id="12" value="1"/>
        <scored_item item_id="13" value="1"/>
        <scored_item item_id="16" value="1"/>
        <scored_item item_id="17" value="1"/>
        <scored_item item_id="19" value="1"/>
        <scored_item item_id="20" value="1"/>
        <scored_item item_id="21" value="1"/>
        <scored_item item_id="22" value="1"/>
        <scored_item item_id="23" value="1"/>
        <scored_item item_id="24" value="1"/>
        <scored_item item_id="26" value="1"/>
        <scored_item item_id="27" value="1"/>
        <scored_item item_id="28" value="1"/>
        <scored_item item_id="29" value="1"/>
        <scored_item item_id="30" value="1"/>
        <scored_item item_id="31" value="1"/>
        <scored_item item_id="32" value="1"/>
        <scored_item item_id="288" value="1"/>
        <scored_item item_id="33" value="1"/>
        <scored_item item_id="34" value="1"/>
        <scored_item item_id="35" value="1"/>
        <scored_item item_id="36" value="1"/>
        <scored_item item_id="37" value="1"/>
        <scored_item item_id="38" value="3"/>
        <scored_item item_id="40" value="1"/>
        <scored_item item_id="296" value="1"/>
        <scored_item item_id="41" value="1"/>
        <scored_item item_id="42" value="1"/>
        <scored_item item_id="43" value="1"/>
        <scored_item item_id="44" value="1"/>
        <scored_item item_id="45" value="1"/>
        <scored_item item_id="46" value="1"/>
        <scored_item item_id="47" value="1"/>
        <scored_item item_id="48" value="1"/>
        <scored_item item_id="49" value="1"/>
        <scored_item item_id="50" value="1"/>
        <scored_item item_id="51" value="1"/>
        <scored_item item_id="52" value="1"/>
        <scored_item item_id="53" value="1"/>
        <scored_item item_id="54" value="1"/>
        <scored_item item_id="55" value="1"/>
        <scored_item item_id="56" value="1"/>
        <scored_item item_id="57" value="1"/>
        <scored_item item_id="313" value="1"/>
        <scored_item item_id="58" value="1"/>
        <scored_item item_id="59" value="1"/>
        <scored_item item_id="315" value="1"/>
        <scored_item item_id="60" value="1"/>
        <scored_item item_id="316" value="1"/>
        <scored_item item_id="318" value="1"/>
        <scored_item item_id="319" value="1"/>
        <scored_item item_id="63" value="1"/>
        <scored_item item_id="64" value="1"/>
        <scored_item item_id="65" value="1"/>
        <scored_item item_id="321" value="1"/>
        <scored_item item_id="66" value="1"/>
        <scored_item item_id="323" value="1"/>
        <scored_item item_id="67" value="1"/>
        <scored_item item_id="324" value="1"/>
        <scored_item item_id="68" value="1"/>
        <scored_item item_id="69" value="1"/>
        <scored_item item_id="325" value="1"/>
        <scored_item item_id="326" value="1"/>
        <scored_item item_id="71" value="1"/>
        <scored_item item_id="73" value="1"/>
        <scored_item item_id="76" value="1"/>
        <scored_item item_id="600" value="1"/>
        <scored_item item_id="602" value="1"/>
        <scored_item item_id="348" value="1"/>
        <scored_item item_id="605" value="1"/>
        <scored_item item_id="350" value="1"/>
        <scored_item item_id="606" value="1"/>
        <scored_item item_id="351" value="1"/>
        <scored_item item_id="607" value="1"/>
        <scored_item item_id="352" value="1"/>
        <scored_item item_id="608" value="1"/>
        <scored_item item_id="353" value="1"/>
        <scored_item item_id="354" value="1"/>
        <scored_item item_id="610" value="1"/>
        <scored_item item_id="611" value="1"/>
        <scored_item item_id="356" value="1"/>
        <scored_item item_id="612" value="1"/>
        <scored_item item_id="357" value="1"/>
        <scored_item item_id="613" value="1"/>
        <scored_item item_id="359" value="1"/>
        <scored_item item_id="615" value="1"/>
        <scored_item item_id="616" value="1"/>
        <scored_item item_id="361" value="1"/>
        <scored_item item_id="617" value="1"/>
        <scored_item item_id="364" value="1"/>
        <scored_item item_id="365" value="1"/>
        <scored_item item_id="366" value="1"/>
        <scored_item item_id="372" value="1"/>
        <scored_item item_id="373" value="1"/>
        <scored_item item_id="374" value="1"/>
        <scored_item item_id="635" value="1"/>
        <scored_item item_id="636" value="1"/>
        <scored_item item_id="644" value="1"/>
        <scored_item item_id="648" value="1"/>
        <scored_item item_id="652" value="1"/>
        <scored_item item_id="669" value="1"/>
        <scored_item item_id="670" value="1"/>
        <scored_item item_id="675" value="1"/>
        <scored_item item_id="676" value="1"/>
        <scored_item item_id="677" value="1"/>
        <scored_item item_id="678" value="1"/>
        <scored_item item_id="685" value="1"/>
        <scored_item item_id="250" value="1"/>
        <scored_item item_id="252" value="1"/>
        <scored_item item_id="253" value="1"/>
        <scored_item item_id="254" value="1"/>
      </scoring_item>
      <scoring_item item_id="136">
        <scored_item item_id="609" value="1"/>
        <scored_item item_id="2" value="1"/>
        <scored_item item_id="68" value="1"/>
        <scored_item item_id="69" value="1"/>
        <scored_item item_id="70" value="1"/>
        <scored_item item_id="38" value="1"/>
        <scored_item item_id="614" value="1"/>
        <scored_item item_id="72" value="1"/>
        <scored_item item_id="74" value="1"/>
        <scored_item item_id="13" value="1"/>
        <scored_item item_id="77" value="1"/>
        <scored_item item_id="14" value="1"/>
        <scored_item item_id="374" value="1"/>
        <scored_item item_id="25" value="1"/>
        <scored_item item_id="665" value="1"/>
        <scored_item item_id="603" value="1"/>
        <scored_item item_id="604" value="1"/>
        <scored_item item_id="668" value="1"/>
        <scored_item item_id="61" value="1"/>
        <scored_item item_id="30" value="1"/>
        <scored_item item_id="62" value="1"/>
      </scoring_item>
      <scoring_item item_id="138">
        <scored_item item_id="259" value="1"/>
        <scored_item item_id="4" value="1"/>
        <scored_item item_id="644" value="3"/>
        <scored_item item_id="5" value="1"/>
        <scored_item item_id="6" value="1"/>
        <scored_item item_id="8" value="1"/>
        <scored_item item_id="14" value="1"/>
        <scored_item item_id="16" value="1"/>
        <scored_item item_id="17" value="1"/>
        <scored_item item_id="24" value="1"/>
        <scored_item item_id="25" value="1"/>
        <scored_item item_id="665" value="1"/>
        <scored_item item_id="27" value="1"/>
        <scored_item item_id="668" value="1"/>
        <scored_item item_id="29" value="1"/>
        <scored_item item_id="30" value="1"/>
        <scored_item item_id="32" value="3"/>
        <scored_item item_id="675" value="1"/>
        <scored_item item_id="36" value="1"/>
        <scored_item item_id="678" value="1"/>
        <scored_item item_id="59" value="3"/>
        <scored_item item_id="316" value="1"/>
        <scored_item item_id="61" value="1"/>
        <scored_item item_id="318" value="4"/>
        <scored_item item_id="62" value="1"/>
        <scored_item item_id="321" value="1"/>
        <scored_item item_id="66" value="1"/>
        <scored_item item_id="67" value="1"/>
        <scored_item item_id="68" value="1"/>
        <scored_item item_id="324" value="1"/>
        <scored_item item_id="70" value="1"/>
        <scored_item item_id="326" value="1"/>
        <scored_item item_id="71" value="1"/>
        <scored_item item_id="72" value="1"/>
        <scored_item item_id="73" value="1"/>
        <scored_item item_id="74" value="1"/>
        <scored_item item_id="600" value="1"/>
        <scored_item item_id="608" value="1"/>
        <scored_item item_id="609" value="1"/>
        <scored_item item_id="354" value="1"/>
        <scored_item item_id="610" value="1"/>
        <scored_item item_id="357" value="1"/>
        <scored_item item_id="614" value="1"/>
        <scored_item item_id="359" value="3"/>
        <scored_item item_id="616" value="1"/>
        <scored_item item_id="373" value="1"/>
        <scored_item item_id="374" value="4"/>
        <scored_item item_id="250" value="1"/>
        <scored_item item_id="252" value="1"/>
        <scored_item item_id="253" value="1"/>
        <scored_item item_id="254" value="1"/>
      </scoring_item>
      <scoring_item item_id="139">
        <scored_item item_id="257" value="1"/>
        <scored_item item_id="2" value="1"/>
        <scored_item item_id="258" value="1"/>
        <scored_item item_id="3" value="1"/>
        <scored_item item_id="259" value="1"/>
        <scored_item item_id="5" value="1"/>
        <scored_item item_id="6" value="1"/>
        <scored_item item_id="7" value="1"/>
        <scored_item item_id="8" value="1"/>
        <scored_item item_id="9" value="1"/>
        <scored_item item_id="10" value="1"/>
        <scored_item item_id="11" value="1"/>
        <scored_item item_id="12" value="1"/>
        <scored_item item_id="13" value="1"/>
        <scored_item item_id="14" value="1"/>
        <scored_item item_id="19" value="1"/>
        <scored_item item_id="20" value="1"/>
        <scored_item item_id="21" value="1"/>
        <scored_item item_id="22" value="1"/>
        <scored_item item_id="23" value="1"/>
        <scored_item item_id="24" value="1"/>
        <scored_item item_id="26" value="1"/>
        <scored_item item_id="28" value="1"/>
        <scored_item item_id="29" value="3"/>
        <scored_item item_id="30" value="4"/>
        <scored_item item_id="31" value="1"/>
        <scored_item item_id="32" value="1"/>
        <scored_item item_id="33" value="1"/>
        <scored_item item_id="34" value="1"/>
        <scored_item item_id="35" value="1"/>
        <scored_item item_id="36" value="1"/>
        <scored_item item_id="37" value="1"/>
        <scored_item item_id="38" value="1"/>
        <scored_item item_id="40" value="1"/>
        <scored_item item_id="296" value="1"/>
        <scored_item item_id="41" value="1"/>
        <scored_item item_id="42" value="1"/>
        <scored_item item_id="43" value="1"/>
        <scored_item item_id="44" value="1"/>
        <scored_item item_id="45" value="1"/>
        <scored_item item_id="46" value="1"/>
        <scored_item item_id="47" value="1"/>
        <scored_item item_id="48" value="1"/>
        <scored_item item_id="49" value="1"/>
        <scored_item item_id="50" value="1"/>
        <scored_item item_id="51" value="1"/>
        <scored_item item_id="52" value="1"/>
        <scored_item item_id="53" value="1"/>
        <scored_item item_id="54" value="1"/>
        <scored_item item_id="55" value="1"/>
        <scored_item item_id="56" value="1"/>
        <scored_item item_id="57" value="1"/>
        <scored_item item_id="313" value="1"/>
        <scored_item item_id="58" value="1"/>
        <scored_item item_id="315" value="1"/>
        <scored_item item_id="59" value="1"/>
        <scored_item item_id="60" value="1"/>
        <scored_item item_id="61" value="1"/>
        <scored_item item_id="318" value="1"/>
        <scored_item item_id="319" value="1"/>
        <scored_item item_id="63" value="1"/>
        <scored_item item_id="64" value="1"/>
        <scored_item item_id="65" value="1"/>
        <scored_item item_id="323" value="1"/>
        <scored_item item_id="68" value="1"/>
        <scored_item item_id="324" value="1"/>
        <scored_item item_id="69" value="1"/>
        <scored_item item_id="325" value="1"/>
        <scored_item item_id="326" value="1"/>
        <scored_item item_id="76" value="1"/>
        <scored_item item_id="77" value="1"/>
        <scored_item item_id="602" value="1"/>
        <scored_item item_id="603" value="1"/>
        <scored_item item_id="348" value="1"/>
        <scored_item item_id="604" value="1"/>
        <scored_item item_id="605" value="1"/>
        <scored_item item_id="350" value="1"/>
        <scored_item item_id="606" value="1"/>
        <scored_item item_id="351" value="1"/>
        <scored_item item_id="607" value="1"/>
        <scored_item item_id="352" value="1"/>
        <scored_item item_id="353" value="1"/>
        <scored_item item_id="609" value="1"/>
        <scored_item item_id="610" value="1"/>
        <scored_item item_id="611" value="1"/>
        <scored_item item_id="356" value="1"/>
        <scored_item item_id="612" value="1"/>
        <scored_item item_id="613" value="1"/>
        <scored_item item_id="614" value="1"/>
        <scored_item item_id="359" value="1"/>
        <scored_item item_id="615" value="1"/>
        <scored_item item_id="616" value="1"/>
        <scored_item item_id="361" value="1"/>
        <scored_item item_id="617" value="1"/>
        <scored_item item_id="364" value="1"/>
        <scored_item item_id="365" value="1"/>
        <scored_item item_id="366" value="1"/>
        <scored_item item_id="372" value="1"/>
        <scored_item item_id="374" value="1"/>
        <scored_item item_id="635" value="1"/>
        <scored_item item_id="636" value="1"/>
        <scored_item item_id="644" value="1"/>
        <scored_item item_id="648" value="1"/>
        <scored_item item_id="652" value="1"/>
        <scored_item item_id="665" value="1"/>
        <scored_item item_id="668" value="1"/>
        <scored_item item_id="669" value="1"/>
        <scored_item item_id="670" value="1"/>
        <scored_item item_id="676" value="1"/>
        <scored_item item_id="677" value="1"/>
        <scored_item item_id="678" value="1"/>
        <scored_item item_id="685" value="1"/>
        <scored_item item_id="252" value="1"/>
      </scoring_item>
      <scoring_item item_id="140">
        <scored_item item_id="288" value="1"/>
        <scored_item item_id="3" value="1"/>
        <scored_item item_id="356" value="1"/>
        <scored_item item_id="8" value="1"/>
        <scored_item item_id="57" value="1"/>
        <scored_item item_id="58" value="1"/>
      </scoring_item>
      <scoring_item item_id="143">
        <scored_item item_id="257" value="1"/>
        <scored_item item_id="258" value="1"/>
        <scored_item item_id="3" value="1"/>
        <scored_item item_id="259" value="1"/>
        <scored_item item_id="4" value="1"/>
        <scored_item item_id="644" value="1"/>
        <scored_item item_id="5" value="1"/>
        <scored_item item_id="6" value="1"/>
        <scored_item item_id="7" value="1"/>
        <scored_item item_id="8" value="1"/>
        <scored_item item_id="9" value="1"/>
        <scored_item item_id="11" value="1"/>
        <scored_item item_id="12" value="1"/>
        <scored_item item_id="13" value="1"/>
        <scored_item item_id="14" value="1"/>
        <scored_item item_id="16" value="1"/>
        <scored_item item_id="17" value="1"/>
        <scored_item item_id="22" value="1"/>
        <scored_item item_id="24" value="1"/>
        <scored_item item_id="665" value="1"/>
        <scored_item item_id="26" value="1"/>
        <scored_item item_id="27" value="1"/>
        <scored_item item_id="29" value="1"/>
        <scored_item item_id="30" value="1"/>
        <scored_item item_id="31" value="1"/>
        <scored_item item_id="288" value="1"/>
        <scored_item item_id="34" value="4"/>
        <scored_item item_id="675" value="1"/>
        <scored_item item_id="36" value="1"/>
        <scored_item item_id="676" value="1"/>
        <scored_item item_id="38" value="4"/>
        <scored_item item_id="296" value="1"/>
        <scored_item item_id="43" value="1"/>
        <scored_item item_id="44" value="1"/>
        <scored_item item_id="45" value="1"/>
        <scored_item item_id="685" value="1"/>
        <scored_item item_id="46" value="1"/>
        <scored_item item_id="47" value="1"/>
        <scored_item item_id="48" value="1"/>
        <scored_item item_id="49" value="1"/>
        <scored_item item_id="50" value="1"/>
        <scored_item item_id="51" value="1"/>
        <scored_item item_id="52" value="1"/>
        <scored_item item_id="53" value="1"/>
        <scored_item item_id="54" value="1"/>
        <scored_item item_id="55" value="1"/>
        <scored_item item_id="56" value="1"/>
        <scored_item item_id="313" value="1"/>
        <scored_item item_id="58" value="1"/>
        <scored_item item_id="59" value="1"/>
        <scored_item item_id="315" value="1"/>
        <scored_item item_id="316" value="1"/>
        <scored_item item_id="61" value="1"/>
        <scored_item item_id="62" value="1"/>
        <scored_item item_id="318" value="1"/>
        <scored_item item_id="319" value="1"/>
        <scored_item item_id="63" value="1"/>
        <scored_item item_id="64" value="1"/>
        <scored_item item_id="65" value="1"/>
        <scored_item item_id="321" value="1"/>
        <scored_item item_id="66" value="1"/>
        <scored_item item_id="323" value="1"/>
        <scored_item item_id="67" value="1"/>
        <scored_item item_id="68" value="1"/>
        <scored_item item_id="324" value="1"/>
        <scored_item item_id="69" value="1"/>
        <scored_item item_id="325" value="1"/>
        <scored_item item_id="326" value="1"/>
        <scored_item item_id="71" value="1"/>
        <scored_item item_id="77" value="1"/>
        <scored_item item_id="600" value="1"/>
        <scored_item item_id="602" value="1"/>
        <scored_item item_id="603" value="1"/>
        <scored_item item_id="348" value="1"/>
        <scored_item item_id="604" value="1"/>
        <scored_item item_id="605" value="1"/>
        <scored_item item_id="350" value="1"/>
        <scored_item item_id="607" value="1"/>
        <scored_item item_id="608" value="1"/>
        <scored_item item_id="353" value="1"/>
        <scored_item item_id="609" value="1"/>
        <scored_item item_id="354" value="1"/>
        <scored_item item_id="610" value="1"/>
        <scored_item item_id="611" value="1"/>
        <scored_item item_id="356" value="1"/>
        <scored_item item_id="612" value="1"/>
        <scored_item item_id="357" value="1"/>
        <scored_item item_id="373" value="1"/>
        <scored_item item_id="635" value="1"/>
        <scored_item item_id="252" value="1"/>
        <scored_item item_id="636" value="1"/>
        <scored_item item_id="253" value="1"/>
        <scored_item item_id="254" value="1"/>
      </scoring_item>
      <scoring_item item_id="144">
        <scored_item item_id="2" value="1"/>
        <scored_item item_id="7" value="3"/>
        <scored_item item_id="8" value="1"/>
        <scored_item item_id="648" value="1"/>
        <scored_item item_id="10" value="1"/>
        <scored_item item_id="652" value="1"/>
        <scored_item item_id="13" value="1"/>
        <scored_item item_id="19" value="1"/>
        <scored_item item_id="20" value="1"/>
        <scored_item item_id="21" value="1"/>
        <scored_item item_id="23" value="1"/>
        <scored_item item_id="24" value="1"/>
        <scored_item item_id="25" value="1"/>
        <scored_item item_id="26" value="3"/>
        <scored_item item_id="27" value="1"/>
        <scored_item item_id="28" value="1"/>
        <scored_item item_id="668" value="1"/>
        <scored_item item_id="669" value="1"/>
        <scored_item item_id="30" value="1"/>
        <scored_item item_id="670" value="1"/>
        <scored_item item_id="32" value="1"/>
        <scored_item item_id="33" value="1"/>
        <scored_item item_id="34" value="1"/>
        <scored_item item_id="35" value="1"/>
        <scored_item item_id="36" value="1"/>
        <scored_item item_id="37" value="1"/>
        <scored_item item_id="677" value="1"/>
        <scored_item item_id="38" value="1"/>
        <scored_item item_id="678" value="1"/>
        <scored_item item_id="40" value="1"/>
        <scored_item item_id="41" value="1"/>
        <scored_item item_id="42" value="1"/>
        <scored_item item_id="51" value="1"/>
        <scored_item item_id="56" value="1"/>
        <scored_item item_id="57" value="1"/>
        <scored_item item_id="58" value="1"/>
        <scored_item item_id="60" value="1"/>
        <scored_item item_id="62" value="1"/>
        <scored_item item_id="63" value="1"/>
        <scored_item item_id="64" value="1"/>
        <scored_item item_id="68" value="1"/>
        <scored_item item_id="69" value="1"/>
        <scored_item item_id="70" value="1"/>
        <scored_item item_id="71" value="1"/>
        <scored_item item_id="72" value="1"/>
        <scored_item item_id="73" value="1"/>
        <scored_item item_id="74" value="1"/>
        <scored_item item_id="76" value="1"/>
        <scored_item item_id="350" value="1"/>
        <scored_item item_id="606" value="1"/>
        <scored_item item_id="351" value="1"/>
        <scored_item item_id="352" value="1"/>
        <scored_item item_id="610" value="1"/>
        <scored_item item_id="356" value="1"/>
        <scored_item item_id="613" value="1"/>
        <scored_item item_id="614" value="1"/>
        <scored_item item_id="359" value="1"/>
        <scored_item item_id="615" value="1"/>
        <scored_item item_id="616" value="1"/>
        <scored_item item_id="361" value="1"/>
        <scored_item item_id="617" value="1"/>
        <scored_item item_id="364" value="1"/>
        <scored_item item_id="365" value="1"/>
        <scored_item item_id="366" value="1"/>
        <scored_item item_id="372" value="1"/>
        <scored_item item_id="374" value="1"/>
        <scored_item item_id="250" value="1"/>
      </scoring_item>
      <scoring_item item_id="146">
        <scored_item item_id="257" value="1"/>
        <scored_item item_id="258" value="1"/>
        <scored_item item_id="3" value="1"/>
        <scored_item item_id="259" value="1"/>
        <scored_item item_id="4" value="1"/>
        <scored_item item_id="5" value="1"/>
        <scored_item item_id="6" value="1"/>
        <scored_item item_id="7" value="1"/>
        <scored_item item_id="8" value="1"/>
        <scored_item item_id="9" value="1"/>
        <scored_item item_id="10" value="1"/>
        <scored_item item_id="11" value="1"/>
        <scored_item item_id="12" value="1"/>
        <scored_item item_id="13" value="1"/>
        <scored_item item_id="14" value="1"/>
        <scored_item item_id="16" value="1"/>
        <scored_item item_id="17" value="1"/>
        <scored_item item_id="19" value="1"/>
        <scored_item item_id="20" value="1"/>
        <scored_item item_id="21" value="1"/>
        <scored_item item_id="22" value="1"/>
        <scored_item item_id="23" value="1"/>
        <scored_item item_id="24" value="1"/>
        <scored_item item_id="25" value="1"/>
        <scored_item item_id="26" value="1"/>
        <scored_item item_id="27" value="1"/>
        <scored_item item_id="28" value="1"/>
        <scored_item item_id="29" value="1"/>
        <scored_item item_id="30" value="1"/>
        <scored_item item_id="31" value="1"/>
        <scored_item item_id="32" value="1"/>
        <scored_item item_id="288" value="1"/>
        <scored_item item_id="33" value="1"/>
        <scored_item item_id="34" value="1"/>
        <scored_item item_id="35" value="1"/>
        <scored_item item_id="36" value="1"/>
        <scored_item item_id="37" value="1"/>
        <scored_item item_id="38" value="1"/>
        <scored_item item_id="40" value="1"/>
        <scored_item item_id="296" value="1"/>
        <scored_item item_id="41" value="1"/>
        <scored_item item_id="42" value="1"/>
        <scored_item item_id="43" value="1"/>
        <scored_item item_id="44" value="1"/>
        <scored_item item_id="45" value="1"/>
        <scored_item item_id="46" value="1"/>
        <scored_item item_id="47" value="1"/>
        <scored_item item_id="48" value="1"/>
        <scored_item item_id="49" value="1"/>
        <scored_item item_id="50" value="1"/>
        <scored_item item_id="51" value="1"/>
        <scored_item item_id="52" value="1"/>
        <scored_item item_id="53" value="1"/>
        <scored_item item_id="55" value="1"/>
        <scored_item item_id="56" value="1"/>
        <scored_item item_id="57" value="1"/>
        <scored_item item_id="313" value="1"/>
        <scored_item item_id="58" value="1"/>
        <scored_item item_id="59" value="1"/>
        <scored_item item_id="315" value="1"/>
        <scored_item item_id="60" value="1"/>
        <scored_item item_id="316" value="1"/>
        <scored_item item_id="61" value="1"/>
        <scored_item item_id="318" value="1"/>
        <scored_item item_id="319" value="1"/>
        <scored_item item_id="63" value="1"/>
        <scored_item item_id="64" value="1"/>
        <scored_item item_id="65" value="1"/>
        <scored_item item_id="66" value="1"/>
        <scored_item item_id="323" value="1"/>
        <scored_item item_id="67" value="1"/>
        <scored_item item_id="68" value="1"/>
        <scored_item item_id="69" value="1"/>
        <scored_item item_id="325" value="1"/>
        <scored_item item_id="70" value="1"/>
        <scored_item item_id="326" value="1"/>
        <scored_item item_id="71" value="1"/>
        <scored_item item_id="72" value="1"/>
        <scored_item item_id="73" value="1"/>
        <scored_item item_id="74" value="1"/>
        <scored_item item_id="76" value="1"/>
        <scored_item item_id="77" value="1"/>
        <scored_item item_id="600" value="1"/>
        <scored_item item_id="602" value="1"/>
        <scored_item item_id="603" value="1"/>
        <scored_item item_id="348" value="1"/>
        <scored_item item_id="604" value="1"/>
        <scored_item item_id="605" value="1"/>
        <scored_item item_id="350" value="1"/>
        <scored_item item_id="606" value="1"/>
        <scored_item item_id="351" value="1"/>
        <scored_item item_id="607" value="1"/>
        <scored_item item_id="352" value="1"/>
        <scored_item item_id="608" value="1"/>
        <scored_item item_id="353" value="1"/>
        <scored_item item_id="609" value="1"/>
        <scored_item item_id="354" value="1"/>
        <scored_item item_id="610" value="1"/>
        <scored_item item_id="611" value="1"/>
        <scored_item item_id="356" value="1"/>
        <scored_item item_id="612" value="1"/>
        <scored_item item_id="357" value="4"/>
        <scored_item item_id="613" value="1"/>
        <scored_item item_id="614" value="1"/>
        <scored_item item_id="615" value="1"/>
        <scored_item item_id="616" value="1"/>
        <scored_item item_id="617" value="1"/>
        <scored_item item_id="364" value="1"/>
        <scored_item item_id="365" value="1"/>
        <scored_item item_id="366" value="1"/>
        <scored_item item_id="372" value="1"/>
        <scored_item item_id="635" value="1"/>
        <scored_item item_id="636" value="1"/>
        <scored_item item_id="644" value="1"/>
        <scored_item item_id="648" value="1"/>
        <scored_item item_id="652" value="1"/>
        <scored_item item_id="665" value="1"/>
        <scored_item item_id="668" value="1"/>
        <scored_item item_id="669" value="1"/>
        <scored_item item_id="670" value="1"/>
        <scored_item item_id="675" value="1"/>
        <scored_item item_id="676" value="1"/>
        <scored_item item_id="677" value="1"/>
        <scored_item item_id="678" value="1"/>
        <scored_item item_id="685" value="1"/>
        <scored_item item_id="250" value="1"/>
        <scored_item item_id="252" value="1"/>
        <scored_item item_id="254" value="1"/>
      </scoring_item>
      <scoring_item item_id="147">
        <scored_item item_id="321" value="1"/>
        <scored_item item_id="2" value="1"/>
        <scored_item item_id="323" value="1"/>
        <scored_item item_id="324" value="1"/>
        <scored_item item_id="325" value="1"/>
        <scored_item item_id="357" value="1"/>
        <scored_item item_id="326" value="1"/>
        <scored_item item_id="359" value="1"/>
        <scored_item item_id="361" value="1"/>
        <scored_item item_id="46" value="1"/>
        <scored_item item_id="51" value="1"/>
        <scored_item item_id="53" value="1"/>
        <scored_item item_id="373" value="1"/>
        <scored_item item_id="54" value="1"/>
        <scored_item item_id="374" value="1"/>
        <scored_item item_id="61" value="1"/>
        <scored_item item_id="253" value="1"/>
        <scored_item item_id="29" value="1"/>
        <scored_item item_id="350" value="1"/>
        <scored_item item_id="62" value="1"/>
        <scored_item item_id="63" value="3"/>
      </scoring_item>
      <scoring_item item_id="149">
        <scored_item item_id="257" value="1"/>
        <scored_item item_id="2" value="1"/>
        <scored_item item_id="258" value="1"/>
        <scored_item item_id="3" value="1"/>
        <scored_item item_id="259" value="1"/>
        <scored_item item_id="4" value="1"/>
        <scored_item item_id="5" value="1"/>
        <scored_item item_id="6" value="1"/>
        <scored_item item_id="7" value="1"/>
        <scored_item item_id="8" value="1"/>
        <scored_item item_id="9" value="1"/>
        <scored_item item_id="10" value="1"/>
        <scored_item item_id="11" value="1"/>
        <scored_item item_id="12" value="1"/>
        <scored_item item_id="13" value="1"/>
        <scored_item item_id="14" value="1"/>
        <scored_item item_id="16" value="1"/>
        <scored_item item_id="17" value="1"/>
        <scored_item item_id="19" value="1"/>
        <scored_item item_id="20" value="1"/>
        <scored_item item_id="21" value="1"/>
        <scored_item item_id="22" value="1"/>
        <scored_item item_id="23" value="1"/>
        <scored_item item_id="24" value="1"/>
        <scored_item item_id="27" value="1"/>
        <scored_item item_id="29" value="1"/>
        <scored_item item_id="30" value="1"/>
        <scored_item item_id="31" value="1"/>
        <scored_item item_id="32" value="1"/>
        <scored_item item_id="33" value="1"/>
        <scored_item item_id="34" value="1"/>
        <scored_item item_id="35" value="1"/>
        <scored_item item_id="36" value="1"/>
        <scored_item item_id="37" value="1"/>
        <scored_item item_id="38" value="1"/>
        <scored_item item_id="40" value="1"/>
        <scored_item item_id="296" value="1"/>
        <scored_item item_id="41" value="1"/>
        <scored_item item_id="42" value="1"/>
        <scored_item item_id="43" value="1"/>
        <scored_item item_id="44" value="1"/>
        <scored_item item_id="45" value="1"/>
        <scored_item item_id="46" value="1"/>
        <scored_item item_id="47" value="1"/>
        <scored_item item_id="48" value="1"/>
        <scored_item item_id="49" value="1"/>
        <scored_item item_id="50" value="1"/>
        <scored_item item_id="51" value="1"/>
        <scored_item item_id="52" value="1"/>
        <scored_item item_id="53" value="1"/>
        <scored_item item_id="54" value="1"/>
        <scored_item item_id="55" value="1"/>
        <scored_item item_id="56" value="1"/>
        <scored_item item_id="57" value="1"/>
        <scored_item item_id="313" value="1"/>
        <scored_item item_id="58" value="1"/>
        <scored_item item_id="59" value="1"/>
        <scored_item item_id="315" value="1"/>
        <scored_item item_id="60" value="1"/>
        <scored_item item_id="316" value="1"/>
        <scored_item item_id="61" value="1"/>
        <scored_item item_id="62" value="1"/>
        <scored_item item_id="318" value="1"/>
        <scored_item item_id="319" value="1"/>
        <scored_item item_id="63" value="1"/>
        <scored_item item_id="64" value="1"/>
        <scored_item item_id="65" value="1"/>
        <scored_item item_id="321" value="1"/>
        <scored_item item_id="66" value="1"/>
        <scored_item item_id="323" value="1"/>
        <scored_item item_id="67" value="1"/>
        <scored_item item_id="68" value="1"/>
        <scored_item item_id="324" value="1"/>
        <scored_item item_id="69" value="1"/>
        <scored_item item_id="325" value="1"/>
        <scored_item item_id="70" value="1"/>
        <scored_item item_id="326" value="1"/>
        <scored_item item_id="71" value="1"/>
        <scored_item item_id="72" value="1"/>
        <scored_item item_id="73" value="1"/>
        <scored_item item_id="74" value="1"/>
        <scored_item item_id="76" value="1"/>
        <scored_item item_id="77" value="1"/>
        <scored_item item_id="602" value="1"/>
        <scored_item item_id="603" value="1"/>
        <scored_item item_id="348" value="1"/>
        <scored_item item_id="604" value="1"/>
        <scored_item item_id="605" value="1"/>
        <scored_item item_id="350" value="1"/>
        <scored_item item_id="606" value="1"/>
        <scored_item item_id="351" value="1"/>
        <scored_item item_id="607" value="1"/>
        <scored_item item_id="352" value="1"/>
        <scored_item item_id="608" value="1"/>
        <scored_item item_id="353" value="1"/>
        <scored_item item_id="609" value="1"/>
        <scored_item item_id="354" value="1"/>
        <scored_item item_id="610" value="1"/>
        <scored_item item_id="611" value="1"/>
        <scored_item item_id="356" value="1"/>
        <scored_item item_id="612" value="1"/>
        <scored_item item_id="357" value="1"/>
        <scored_item item_id="613" value="1"/>
        <scored_item item_id="359" value="1"/>
        <scored_item item_id="615" value="1"/>
        <scored_item item_id="616" value="1"/>
        <scored_item item_id="361" value="1"/>
        <scored_item item_id="617" value="1"/>
        <scored_item item_id="364" value="1"/>
        <scored_item item_id="365" value="1"/>
        <scored_item item_id="366" value="1"/>
        <scored_item item_id="372" value="1"/>
        <scored_item item_id="373" value="1"/>
        <scored_item item_id="374" value="1"/>
        <scored_item item_id="635" value="1"/>
        <scored_item item_id="636" value="1"/>
        <scored_item item_id="644" value="1"/>
        <scored_item item_id="648" value="1"/>
        <scored_item item_id="652" value="1"/>
        <scored_item item_id="665" value="1"/>
        <scored_item item_id="668" value="1"/>
        <scored_item item_id="669" value="1"/>
        <scored_item item_id="670" value="1"/>
        <scored_item item_id="675" value="1"/>
        <scored_item item_id="676" value="1"/>
        <scored_item item_id="677" value="1"/>
        <scored_item item_id="678" value="1"/>
        <scored_item item_id="685" value="1"/>
        <scored_item item_id="250" value="1"/>
        <scored_item item_id="252" value="1"/>
        <scored_item item_id="253" value="1"/>
        <scored_item item_id="254" value="1"/>
      </scoring_item>
      <scoring_item item_id="150">
        <scored_item item_id="65" value="1"/>
        <scored_item item_id="2" value="1"/>
        <scored_item item_id="3" value="1"/>
        <scored_item item_id="67" value="1"/>
        <scored_item item_id="7" value="1"/>
        <scored_item item_id="8" value="1"/>
        <scored_item item_id="9" value="1"/>
        <scored_item item_id="14" value="1"/>
        <scored_item item_id="25" value="1"/>
        <scored_item item_id="26" value="1"/>
        <scored_item item_id="603" value="1"/>
        <scored_item item_id="29" value="1"/>
        <scored_item item_id="288" value="1"/>
        <scored_item item_id="353" value="1"/>
        <scored_item item_id="609" value="1"/>
        <scored_item item_id="610" value="1"/>
        <scored_item item_id="356" value="1"/>
        <scored_item item_id="357" value="3"/>
        <scored_item item_id="614" value="1"/>
        <scored_item item_id="615" value="1"/>
        <scored_item item_id="40" value="1"/>
        <scored_item item_id="361" value="1"/>
        <scored_item item_id="41" value="1"/>
        <scored_item item_id="46" value="1"/>
        <scored_item item_id="47" value="1"/>
        <scored_item item_id="49" value="1"/>
        <scored_item item_id="50" value="1"/>
        <scored_item item_id="56" value="1"/>
        <scored_item item_id="58" value="1"/>
        <scored_item item_id="59" value="1"/>
        <scored_item item_id="316" value="1"/>
        <scored_item item_id="61" value="1"/>
        <scored_item item_id="62" value="1"/>
      </scoring_item>
      <scoring_item item_id="151">
        <scored_item item_id="49" value="1"/>
        <scored_item item_id="50" value="1"/>
        <scored_item item_id="3" value="1"/>
        <scored_item item_id="612" value="1"/>
        <scored_item item_id="21" value="1"/>
        <scored_item item_id="614" value="1"/>
        <scored_item item_id="56" value="1"/>
        <scored_item item_id="59" value="1"/>
        <scored_item item_id="603" value="1"/>
        <scored_item item_id="28" value="1"/>
        <scored_item item_id="29" value="1"/>
      </scoring_item>
      <scoring_item item_id="153">
        <scored_item item_id="258" value="1"/>
        <scored_item item_id="34" value="4"/>
        <scored_item item_id="35" value="1"/>
        <scored_item item_id="676" value="1"/>
        <scored_item item_id="613" value="1"/>
        <scored_item item_id="359" value="1"/>
        <scored_item item_id="40" value="1"/>
        <scored_item item_id="9" value="1"/>
        <scored_item item_id="617" value="1"/>
        <scored_item item_id="10" value="1"/>
        <scored_item item_id="366" value="1"/>
        <scored_item item_id="26" value="1"/>
        <scored_item item_id="315" value="1"/>
        <scored_item item_id="31" value="1"/>
      </scoring_item>
      <scoring_item item_id="154">
        <scored_item item_id="257" value="1"/>
        <scored_item item_id="2" value="1"/>
        <scored_item item_id="258" value="1"/>
        <scored_item item_id="3" value="1"/>
        <scored_item item_id="259" value="1"/>
        <scored_item item_id="4" value="1"/>
        <scored_item item_id="5" value="1"/>
        <scored_item item_id="6" value="1"/>
        <scored_item item_id="7" value="1"/>
        <scored_item item_id="8" value="1"/>
        <scored_item item_id="9" value="1"/>
        <scored_item item_id="10" value="1"/>
        <scored_item item_id="11" value="1"/>
        <scored_item item_id="12" value="1"/>
        <scored_item item_id="13" value="1"/>
        <scored_item item_id="14" value="1"/>
        <scored_item item_id="16" value="1"/>
        <scored_item item_id="17" value="1"/>
        <scored_item item_id="19" value="1"/>
        <scored_item item_id="20" value="1"/>
        <scored_item item_id="21" value="1"/>
        <scored_item item_id="22" value="1"/>
        <scored_item item_id="23" value="1"/>
        <scored_item item_id="24" value="1"/>
        <scored_item item_id="25" value="1"/>
        <scored_item item_id="26" value="1"/>
        <scored_item item_id="27" value="1"/>
        <scored_item item_id="28" value="1"/>
        <scored_item item_id="29" value="1"/>
        <scored_item item_id="30" value="1"/>
        <scored_item item_id="31" value="1"/>
        <scored_item item_id="32" value="1"/>
        <scored_item item_id="288" value="1"/>
        <scored_item item_id="33" value="1"/>
        <scored_item item_id="34" value="1"/>
        <scored_item item_id="35" value="1"/>
        <scored_item item_id="36" value="1"/>
        <scored_item item_id="37" value="1"/>
        <scored_item item_id="296" value="1"/>
        <scored_item item_id="41" value="1"/>
        <scored_item item_id="42" value="1"/>
        <scored_item item_id="43" value="1"/>
        <scored_item item_id="44" value="1"/>
        <scored_item item_id="45" value="1"/>
        <scored_item item_id="46" value="1"/>
        <scored_item item_id="47" value="1"/>
        <scored_item item_id="48" value="1"/>
        <scored_item item_id="49" value="1"/>
        <scored_item item_id="50" value="1"/>
        <scored_item item_id="51" value="1"/>
        <scored_item item_id="52" value="1"/>
        <scored_item item_id="53" value="1"/>
        <scored_item item_id="54" value="1"/>
        <scored_item item_id="55" value="1"/>
        <scored_item item_id="56" value="1"/>
        <scored_item item_id="57" value="1"/>
        <scored_item item_id="313" value="1"/>
        <scored_item item_id="58" value="1"/>
        <scored_item item_id="59" value="1"/>
        <scored_item item_id="60" value="1"/>
        <scored_item item_id="316" value="1"/>
        <scored_item item_id="61" value="1"/>
        <scored_item item_id="62" value="1"/>
        <scored_item item_id="318" value="1"/>
        <scored_item item_id="319" value="1"/>
        <scored_item item_id="63" value="1"/>
        <scored_item item_id="64" value="1"/>
        <scored_item item_id="65" value="1"/>
        <scored_item item_id="321" value="1"/>
        <scored_item item_id="66" value="1"/>
        <scored_item item_id="323" value="1"/>
        <scored_item item_id="67" value="1"/>
        <scored_item item_id="68" value="1"/>
        <scored_item item_id="324" value="1"/>
        <scored_item item_id="69" value="1"/>
        <scored_item item_id="325" value="1"/>
        <scored_item item_id="70" value="1"/>
        <scored_item item_id="326" value="1"/>
        <scored_item item_id="71" value="1"/>
        <scored_item item_id="72" value="1"/>
        <scored_item item_id="73" value="1"/>
        <scored_item item_id="74" value="1"/>
        <scored_item item_id="76" value="1"/>
        <scored_item item_id="77" value="1"/>
        <scored_item item_id="600" value="1"/>
        <scored_item item_id="602" value="1"/>
        <scored_item item_id="603" value="1"/>
        <scored_item item_id="348" value="1"/>
        <scored_item item_id="604" value="1"/>
        <scored_item item_id="605" value="1"/>
        <scored_item item_id="350" value="1"/>
        <scored_item item_id="606" value="1"/>
        <scored_item item_id="351" value="1"/>
        <scored_item item_id="607" value="1"/>
        <scored_item item_id="352" value="1"/>
        <scored_item item_id="608" value="1"/>
        <scored_item item_id="353" value="1"/>
        <scored_item item_id="609" value="1"/>
        <scored_item item_id="354" value="1"/>
        <scored_item item_id="610" value="1"/>
        <scored_item item_id="611" value="1"/>
        <scored_item item_id="356" value="1"/>
        <scored_item item_id="612" value="1"/>
        <scored_item item_id="357" value="1"/>
        <scored_item item_id="613" value="1"/>
        <scored_item item_id="614" value="1"/>
        <scored_item item_id="359" value="1"/>
        <scored_item item_id="615" value="1"/>
        <scored_item item_id="616" value="1"/>
        <scored_item item_id="361" value="1"/>
        <scored_item item_id="617" value="1"/>
        <scored_item item_id="364" value="1"/>
        <scored_item item_id="365" value="1"/>
        <scored_item item_id="366" value="1"/>
        <scored_item item_id="372" value="1"/>
        <scored_item item_id="373" value="1"/>
        <scored_item item_id="374" value="1"/>
        <scored_item item_id="635" value="1"/>
        <scored_item item_id="636" value="1"/>
        <scored_item item_id="644" value="1"/>
        <scored_item item_id="648" value="1"/>
        <scored_item item_id="652" value="1"/>
        <scored_item item_id="665" value="1"/>
        <scored_item item_id="668" value="1"/>
        <scored_item item_id="669" value="1"/>
        <scored_item item_id="670" value="1"/>
        <scored_item item_id="675" value="1"/>
        <scored_item item_id="676" value="1"/>
        <scored_item item_id="677" value="1"/>
        <scored_item item_id="678" value="1"/>
        <scored_item item_id="685" value="1"/>
        <scored_item item_id="250" value="1"/>
        <scored_item item_id="252" value="1"/>
        <scored_item item_id="253" value="1"/>
        <scored_item item_id="254" value="1"/>
      </scoring_item>
      <scoring_item item_id="155">
        <scored_item item_id="51" value="1"/>
        <scored_item item_id="36" value="1"/>
        <scored_item item_id="38" value="1"/>
        <scored_item item_id="24" value="1"/>
      </scoring_item>
      <scoring_item item_id="156">
        <scored_item item_id="6" value="1"/>
        <scored_item item_id="316" value="1"/>
      </scoring_item>
      <scoring_item item_id="157">
        <scored_item item_id="51" value="1"/>
      </scoring_item>
      <scoring_item item_id="159">
        <scored_item item_id="257" value="1"/>
        <scored_item item_id="2" value="1"/>
        <scored_item item_id="258" value="1"/>
        <scored_item item_id="3" value="1"/>
        <scored_item item_id="259" value="1"/>
        <scored_item item_id="4" value="1"/>
        <scored_item item_id="5" value="1"/>
        <scored_item item_id="6" value="1"/>
        <scored_item item_id="7" value="1"/>
        <scored_item item_id="8" value="1"/>
        <scored_item item_id="9" value="1"/>
        <scored_item item_id="10" value="1"/>
        <scored_item item_id="11" value="1"/>
        <scored_item item_id="12" value="1"/>
        <scored_item item_id="13" value="1"/>
        <scored_item item_id="14" value="1"/>
        <scored_item item_id="17" value="1"/>
        <scored_item item_id="19" value="1"/>
        <scored_item item_id="20" value="1"/>
        <scored_item item_id="21" value="1"/>
        <scored_item item_id="23" value="1"/>
        <scored_item item_id="24" value="1"/>
        <scored_item item_id="25" value="1"/>
        <scored_item item_id="27" value="1"/>
        <scored_item item_id="28" value="1"/>
        <scored_item item_id="29" value="1"/>
        <scored_item item_id="30" value="1"/>
        <scored_item item_id="31" value="1"/>
        <scored_item item_id="32" value="1"/>
        <scored_item item_id="288" value="1"/>
        <scored_item item_id="33" value="1"/>
        <scored_item item_id="34" value="1"/>
        <scored_item item_id="35" value="1"/>
        <scored_item item_id="36" value="1"/>
        <scored_item item_id="37" value="1"/>
        <scored_item item_id="38" value="1"/>
        <scored_item item_id="40" value="1"/>
        <scored_item item_id="296" value="1"/>
        <scored_item item_id="41" value="1"/>
        <scored_item item_id="42" value="1"/>
        <scored_item item_id="43" value="1"/>
        <scored_item item_id="44" value="1"/>
        <scored_item item_id="45" value="1"/>
        <scored_item item_id="46" value="1"/>
        <scored_item item_id="47" value="1"/>
        <scored_item item_id="48" value="1"/>
        <scored_item item_id="49" value="1"/>
        <scored_item item_id="50" value="1"/>
        <scored_item item_id="51" value="1"/>
        <scored_item item_id="52" value="1"/>
        <scored_item item_id="53" value="1"/>
        <scored_item item_id="54" value="1"/>
        <scored_item item_id="55" value="1"/>
        <scored_item item_id="56" value="1"/>
        <scored_item item_id="57" value="1"/>
        <scored_item item_id="313" value="1"/>
        <scored_item item_id="58" value="1"/>
        <scored_item item_id="59" value="1"/>
        <scored_item item_id="315" value="1"/>
        <scored_item item_id="60" value="1"/>
        <scored_item item_id="316" value="1"/>
        <scored_item item_id="61" value="1"/>
        <scored_item item_id="62" value="1"/>
        <scored_item item_id="318" value="1"/>
        <scored_item item_id="319" value="1"/>
        <scored_item item_id="63" value="1"/>
        <scored_item item_id="64" value="1"/>
        <scored_item item_id="65" value="1"/>
        <scored_item item_id="321" value="1"/>
        <scored_item item_id="66" value="1"/>
        <scored_item item_id="323" value="1"/>
        <scored_item item_id="67" value="1"/>
        <scored_item item_id="68" value="1"/>
        <scored_item item_id="324" value="1"/>
        <scored_item item_id="69" value="1"/>
        <scored_item item_id="325" value="1"/>
        <scored_item item_id="70" value="1"/>
        <scored_item item_id="326" value="1"/>
        <scored_item item_id="72" value="1"/>
        <scored_item item_id="73" value="1"/>
        <scored_item item_id="74" value="1"/>
        <scored_item item_id="76" value="1"/>
        <scored_item item_id="77" value="1"/>
        <scored_item item_id="600" value="1"/>
        <scored_item item_id="602" value="1"/>
        <scored_item item_id="603" value="1"/>
        <scored_item item_id="348" value="1"/>
        <scored_item item_id="604" value="1"/>
        <scored_item item_id="605" value="3"/>
        <scored_item item_id="350" value="1"/>
        <scored_item item_id="606" value="1"/>
        <scored_item item_id="351" value="1"/>
        <scored_item item_id="607" value="1"/>
        <scored_item item_id="352" value="1"/>
        <scored_item item_id="608" value="1"/>
        <scored_item item_id="353" value="1"/>
        <scored_item item_id="609" value="1"/>
        <scored_item item_id="354" value="1"/>
        <scored_item item_id="610" value="1"/>
        <scored_item item_id="611" value="1"/>
        <scored_item item_id="356" value="1"/>
        <scored_item item_id="612" value="1"/>
        <scored_item item_id="357" value="1"/>
        <scored_item item_id="613" value="1"/>
        <scored_item item_id="614" value="1"/>
        <scored_item item_id="359" value="1"/>
        <scored_item item_id="615" value="1"/>
        <scored_item item_id="616" value="1"/>
        <scored_item item_id="361" value="1"/>
        <scored_item item_id="617" value="1"/>
        <scored_item item_id="365" value="1"/>
        <scored_item item_id="366" value="1"/>
        <scored_item item_id="372" value="1"/>
        <scored_item item_id="373" value="1"/>
        <scored_item item_id="374" value="1"/>
        <scored_item item_id="635" value="1"/>
        <scored_item item_id="636" value="1"/>
        <scored_item item_id="644" value="1"/>
        <scored_item item_id="648" value="1"/>
        <scored_item item_id="652" value="1"/>
        <scored_item item_id="665" value="1"/>
        <scored_item item_id="668" value="1"/>
        <scored_item item_id="669" value="1"/>
        <scored_item item_id="670" value="1"/>
        <scored_item item_id="675" value="1"/>
        <scored_item item_id="676" value="1"/>
        <scored_item item_id="677" value="1"/>
        <scored_item item_id="678" value="1"/>
        <scored_item item_id="685" value="1"/>
        <scored_item item_id="250" value="1"/>
        <scored_item item_id="252" value="1"/>
        <scored_item item_id="253" value="1"/>
        <scored_item item_id="254" value="1"/>
      </scoring_item>
      <scoring_item item_id="160">
        <scored_item item_id="64" value="1"/>
        <scored_item item_id="2" value="1"/>
        <scored_item item_id="3" value="1"/>
        <scored_item item_id="259" value="1"/>
        <scored_item item_id="5" value="1"/>
        <scored_item item_id="70" value="1"/>
        <scored_item item_id="7" value="1"/>
        <scored_item item_id="71" value="1"/>
        <scored_item item_id="8" value="1"/>
        <scored_item item_id="12" value="1"/>
        <scored_item item_id="14" value="1"/>
        <scored_item item_id="16" value="1"/>
        <scored_item item_id="17" value="1"/>
        <scored_item item_id="22" value="1"/>
        <scored_item item_id="665" value="1"/>
        <scored_item item_id="26" value="1"/>
        <scored_item item_id="602" value="1"/>
        <scored_item item_id="605" value="1"/>
        <scored_item item_id="30" value="1"/>
        <scored_item item_id="607" value="1"/>
        <scored_item item_id="32" value="1"/>
        <scored_item item_id="353" value="1"/>
        <scored_item item_id="609" value="1"/>
        <scored_item item_id="610" value="1"/>
        <scored_item item_id="612" value="1"/>
        <scored_item item_id="676" value="1"/>
        <scored_item item_id="613" value="1"/>
        <scored_item item_id="614" value="1"/>
        <scored_item item_id="615" value="1"/>
        <scored_item item_id="40" value="1"/>
        <scored_item item_id="296" value="1"/>
        <scored_item item_id="364" value="1"/>
        <scored_item item_id="49" value="1"/>
        <scored_item item_id="51" value="1"/>
        <scored_item item_id="52" value="1"/>
        <scored_item item_id="55" value="1"/>
        <scored_item item_id="56" value="1"/>
        <scored_item item_id="57" value="1"/>
        <scored_item item_id="313" value="1"/>
        <scored_item item_id="58" value="1"/>
        <scored_item item_id="635" value="1"/>
        <scored_item item_id="252" value="1"/>
        <scored_item item_id="61" value="1"/>
      </scoring_item>
      <scoring_item item_id="162">
        <scored_item item_id="257" value="1"/>
        <scored_item item_id="2" value="1"/>
        <scored_item item_id="258" value="1"/>
        <scored_item item_id="3" value="1"/>
        <scored_item item_id="259" value="1"/>
        <scored_item item_id="4" value="1"/>
        <scored_item item_id="5" value="1"/>
        <scored_item item_id="6" value="1"/>
        <scored_item item_id="7" value="1"/>
        <scored_item item_id="8" value="1"/>
        <scored_item item_id="9" value="1"/>
        <scored_item item_id="10" value="1"/>
        <scored_item item_id="11" value="1"/>
        <scored_item item_id="12" value="1"/>
        <scored_item item_id="13" value="1"/>
        <scored_item item_id="14" value="1"/>
        <scored_item item_id="16" value="1"/>
        <scored_item item_id="19" value="1"/>
        <scored_item item_id="20" value="1"/>
        <scored_item item_id="21" value="1"/>
        <scored_item item_id="22" value="1"/>
        <scored_item item_id="23" value="1"/>
        <scored_item item_id="24" value="1"/>
        <scored_item item_id="25" value="1"/>
        <scored_item item_id="26" value="1"/>
        <scored_item item_id="27" value="1"/>
        <scored_item item_id="29" value="1"/>
        <scored_item item_id="30" value="1"/>
        <scored_item item_id="31" value="1"/>
        <scored_item item_id="32" value="1"/>
        <scored_item item_id="33" value="1"/>
        <scored_item item_id="34" value="1"/>
        <scored_item item_id="35" value="1"/>
        <scored_item item_id="36" value="1"/>
        <scored_item item_id="37" value="1"/>
        <scored_item item_id="38" value="1"/>
        <scored_item item_id="40" value="1"/>
        <scored_item item_id="296" value="1"/>
        <scored_item item_id="41" value="1"/>
        <scored_item item_id="42" value="1"/>
        <scored_item item_id="43" value="1"/>
        <scored_item item_id="44" value="1"/>
        <scored_item item_id="45" value="1"/>
        <scored_item item_id="46" value="1"/>
        <scored_item item_id="47" value="1"/>
        <scored_item item_id="48" value="1"/>
        <scored_item item_id="49" value="1"/>
        <scored_item item_id="50" value="1"/>
        <scored_item item_id="51" value="1"/>
        <scored_item item_id="52" value="1"/>
        <scored_item item_id="53" value="1"/>
        <scored_item item_id="54" value="1"/>
        <scored_item item_id="55" value="1"/>
        <scored_item item_id="56" value="1"/>
        <scored_item item_id="57" value="1"/>
        <scored_item item_id="313" value="1"/>
        <scored_item item_id="58" value="1"/>
        <scored_item item_id="59" value="1"/>
        <scored_item item_id="315" value="1"/>
        <scored_item item_id="60" value="1"/>
        <scored_item item_id="316" value="1"/>
        <scored_item item_id="61" value="1"/>
        <scored_item item_id="62" value="1"/>
        <scored_item item_id="318" value="1"/>
        <scored_item item_id="319" value="1"/>
        <scored_item item_id="63" value="1"/>
        <scored_item item_id="64" value="1"/>
        <scored_item item_id="65" value="1"/>
        <scored_item item_id="321" value="1"/>
        <scored_item item_id="66" value="1"/>
        <scored_item item_id="323" value="1"/>
        <scored_item item_id="67" value="1"/>
        <scored_item item_id="68" value="1"/>
        <scored_item item_id="324" value="1"/>
        <scored_item item_id="69" value="1"/>
        <scored_item item_id="325" value="1"/>
        <scored_item item_id="70" value="1"/>
        <scored_item item_id="326" value="1"/>
        <scored_item item_id="71" value="1"/>
        <scored_item item_id="72" value="1"/>
        <scored_item item_id="73" value="1"/>
        <scored_item item_id="74" value="1"/>
        <scored_item item_id="76" value="1"/>
        <scored_item item_id="600" value="1"/>
        <scored_item item_id="602" value="1"/>
        <scored_item item_id="603" value="1"/>
        <scored_item item_id="348" value="1"/>
        <scored_item item_id="604" value="1"/>
        <scored_item item_id="605" value="1"/>
        <scored_item item_id="350" value="1"/>
        <scored_item item_id="606" value="1"/>
        <scored_item item_id="351" value="1"/>
        <scored_item item_id="607" value="1"/>
        <scored_item item_id="352" value="1"/>
        <scored_item item_id="608" value="1"/>
        <scored_item item_id="353" value="1"/>
        <scored_item item_id="609" value="1"/>
        <scored_item item_id="354" value="1"/>
        <scored_item item_id="611" value="1"/>
        <scored_item item_id="356" value="1"/>
        <scored_item item_id="612" value="1"/>
        <scored_item item_id="357" value="1"/>
        <scored_item item_id="613" value="1"/>
        <scored_item item_id="359" value="1"/>
        <scored_item item_id="615" value="1"/>
        <scored_item item_id="616" value="1"/>
        <scored_item item_id="361" value="1"/>
        <scored_item item_id="617" value="1"/>
        <scored_item item_id="364" value="1"/>
        <scored_item item_id="365" value="1"/>
        <scored_item item_id="366" value="1"/>
        <scored_item item_id="372" value="1"/>
        <scored_item item_id="373" value="1"/>
        <scored_item item_id="374" value="1"/>
        <scored_item item_id="635" value="1"/>
        <scored_item item_id="636" value="1"/>
        <scored_item item_id="644" value="1"/>
        <scored_item item_id="648" value="1"/>
        <scored_item item_id="652" value="1"/>
        <scored_item item_id="665" value="1"/>
        <scored_item item_id="670" value="1"/>
        <scored_item item_id="676" value="1"/>
        <scored_item item_id="677" value="1"/>
        <scored_item item_id="678" value="1"/>
        <scored_item item_id="685" value="1"/>
        <scored_item item_id="250" value="1"/>
        <scored_item item_id="252" value="1"/>
        <scored_item item_id="253" value="1"/>
        <scored_item item_id="254" value="1"/>
      </scoring_item>
      <scoring_item item_id="163">
        <scored_item item_id="2" value="1"/>
        <scored_item item_id="3" value="1"/>
        <scored_item item_id="7" value="1"/>
        <scored_item item_id="8" value="1"/>
        <scored_item item_id="9" value="1"/>
        <scored_item item_id="10" value="1"/>
        <scored_item item_id="13" value="1"/>
        <scored_item item_id="14" value="1"/>
        <scored_item item_id="16" value="1"/>
        <scored_item item_id="17" value="1"/>
        <scored_item item_id="21" value="1"/>
        <scored_item item_id="25" value="1"/>
        <scored_item item_id="665" value="1"/>
        <scored_item item_id="27" value="1"/>
        <scored_item item_id="28" value="1"/>
        <scored_item item_id="668" value="1"/>
        <scored_item item_id="669" value="1"/>
        <scored_item item_id="32" value="1"/>
        <scored_item item_id="288" value="1"/>
        <scored_item item_id="35" value="1"/>
        <scored_item item_id="675" value="1"/>
        <scored_item item_id="36" value="1"/>
        <scored_item item_id="37" value="1"/>
        <scored_item item_id="38" value="1"/>
        <scored_item item_id="40" value="3"/>
        <scored_item item_id="41" value="1"/>
        <scored_item item_id="43" value="1"/>
        <scored_item item_id="52" value="1"/>
        <scored_item item_id="54" value="1"/>
        <scored_item item_id="55" value="1"/>
        <scored_item item_id="56" value="1"/>
        <scored_item item_id="57" value="1"/>
        <scored_item item_id="58" value="1"/>
        <scored_item item_id="59" value="1"/>
        <scored_item item_id="61" value="1"/>
        <scored_item item_id="64" value="1"/>
        <scored_item item_id="65" value="1"/>
        <scored_item item_id="66" value="1"/>
        <scored_item item_id="67" value="1"/>
        <scored_item item_id="74" value="1"/>
        <scored_item item_id="77" value="1"/>
        <scored_item item_id="603" value="1"/>
        <scored_item item_id="605" value="1"/>
        <scored_item item_id="607" value="1"/>
        <scored_item item_id="609" value="1"/>
        <scored_item item_id="610" value="1"/>
        <scored_item item_id="611" value="1"/>
        <scored_item item_id="612" value="1"/>
        <scored_item item_id="613" value="1"/>
        <scored_item item_id="614" value="1"/>
        <scored_item item_id="615" value="1"/>
        <scored_item item_id="364" value="1"/>
        <scored_item item_id="365" value="1"/>
        <scored_item item_id="366" value="1"/>
        <scored_item item_id="635" value="1"/>
        <scored_item item_id="252" value="1"/>
      </scoring_item>
      <scoring_item item_id="165">
        <scored_item item_id="65" value="1"/>
        <scored_item item_id="3" value="1"/>
        <scored_item item_id="67" value="1"/>
        <scored_item item_id="7" value="1"/>
        <scored_item item_id="8" value="1"/>
        <scored_item item_id="9" value="1"/>
        <scored_item item_id="14" value="1"/>
        <scored_item item_id="19" value="1"/>
        <scored_item item_id="21" value="1"/>
        <scored_item item_id="665" value="1"/>
        <scored_item item_id="604" value="1"/>
        <scored_item item_id="29" value="1"/>
        <scored_item item_id="608" value="1"/>
        <scored_item item_id="609" value="1"/>
        <scored_item item_id="36" value="1"/>
        <scored_item item_id="357" value="1"/>
        <scored_item item_id="359" value="1"/>
        <scored_item item_id="43" value="1"/>
        <scored_item item_id="44" value="1"/>
        <scored_item item_id="45" value="1"/>
        <scored_item item_id="685" value="1"/>
        <scored_item item_id="46" value="1"/>
        <scored_item item_id="47" value="1"/>
        <scored_item item_id="48" value="1"/>
        <scored_item item_id="49" value="1"/>
        <scored_item item_id="50" value="1"/>
        <scored_item item_id="51" value="1"/>
        <scored_item item_id="52" value="1"/>
        <scored_item item_id="373" value="1"/>
        <scored_item item_id="56" value="1"/>
        <scored_item item_id="58" value="1"/>
        <scored_item item_id="59" value="1"/>
        <scored_item item_id="60" value="1"/>
        <scored_item item_id="61" value="1"/>
        <scored_item item_id="253" value="1"/>
        <scored_item item_id="62" value="1"/>
      </scoring_item>
      <scoring_item item_id="166">
        <scored_item item_id="2" value="1"/>
        <scored_item item_id="3" value="1"/>
        <scored_item item_id="644" value="1"/>
        <scored_item item_id="5" value="1"/>
        <scored_item item_id="7" value="1"/>
        <scored_item item_id="8" value="1"/>
        <scored_item item_id="648" value="1"/>
        <scored_item item_id="9" value="1"/>
        <scored_item item_id="10" value="1"/>
        <scored_item item_id="12" value="1"/>
        <scored_item item_id="652" value="1"/>
        <scored_item item_id="13" value="1"/>
        <scored_item item_id="14" value="1"/>
        <scored_item item_id="16" value="1"/>
        <scored_item item_id="19" value="1"/>
        <scored_item item_id="20" value="1"/>
        <scored_item item_id="21" value="1"/>
        <scored_item item_id="22" value="1"/>
        <scored_item item_id="23" value="1"/>
        <scored_item item_id="25" value="1"/>
        <scored_item item_id="665" value="1"/>
        <scored_item item_id="26" value="1"/>
        <scored_item item_id="27" value="1"/>
        <scored_item item_id="668" value="1"/>
        <scored_item item_id="29" value="1"/>
        <scored_item item_id="30" value="1"/>
        <scored_item item_id="31" value="1"/>
        <scored_item item_id="33" value="1"/>
        <scored_item item_id="35" value="1"/>
        <scored_item item_id="675" value="1"/>
        <scored_item item_id="36" value="1"/>
        <scored_item item_id="676" value="1"/>
        <scored_item item_id="677" value="1"/>
        <scored_item item_id="38" value="1"/>
        <scored_item item_id="678" value="1"/>
        <scored_item item_id="40" value="1"/>
        <scored_item item_id="41" value="1"/>
        <scored_item item_id="42" value="1"/>
        <scored_item item_id="43" value="1"/>
        <scored_item item_id="51" value="1"/>
        <scored_item item_id="52" value="1"/>
        <scored_item item_id="55" value="1"/>
        <scored_item item_id="56" value="1"/>
        <scored_item item_id="57" value="1"/>
        <scored_item item_id="58" value="1"/>
        <scored_item item_id="60" value="1"/>
        <scored_item item_id="61" value="1"/>
        <scored_item item_id="62" value="1"/>
        <scored_item item_id="64" value="1"/>
        <scored_item item_id="65" value="1"/>
        <scored_item item_id="67" value="1"/>
        <scored_item item_id="68" value="1"/>
        <scored_item item_id="324" value="1"/>
        <scored_item item_id="69" value="1"/>
        <scored_item item_id="326" value="1"/>
        <scored_item item_id="71" value="1"/>
        <scored_item item_id="73" value="1"/>
        <scored_item item_id="74" value="1"/>
        <scored_item item_id="76" value="1"/>
        <scored_item item_id="77" value="1"/>
        <scored_item item_id="600" value="1"/>
        <scored_item item_id="603" value="1"/>
        <scored_item item_id="604" value="1"/>
        <scored_item item_id="350" value="1"/>
        <scored_item item_id="352" value="1"/>
        <scored_item item_id="608" value="1"/>
        <scored_item item_id="353" value="1"/>
        <scored_item item_id="609" value="1"/>
        <scored_item item_id="610" value="1"/>
        <scored_item item_id="611" value="1"/>
        <scored_item item_id="356" value="1"/>
        <scored_item item_id="612" value="1"/>
        <scored_item item_id="613" value="1"/>
        <scored_item item_id="614" value="1"/>
        <scored_item item_id="359" value="1"/>
        <scored_item item_id="615" value="1"/>
        <scored_item item_id="616" value="1"/>
        <scored_item item_id="361" value="1"/>
        <scored_item item_id="617" value="1"/>
        <scored_item item_id="364" value="1"/>
        <scored_item item_id="366" value="1"/>
        <scored_item item_id="372" value="1"/>
        <scored_item item_id="373" value="1"/>
        <scored_item item_id="374" value="1"/>
        <scored_item item_id="635" value="1"/>
        <scored_item item_id="252" value="1"/>
        <scored_item item_id="636" value="1"/>
        <scored_item item_id="254" value="1"/>
      </scoring_item>
      <scoring_item item_id="167">
        <scored_item item_id="257" value="1"/>
        <scored_item item_id="2" value="1"/>
        <scored_item item_id="3" value="1"/>
        <scored_item item_id="259" value="1"/>
        <scored_item item_id="4" value="1"/>
        <scored_item item_id="5" value="1"/>
        <scored_item item_id="8" value="1"/>
        <scored_item item_id="648" value="1"/>
        <scored_item item_id="10" value="1"/>
        <scored_item item_id="12" value="1"/>
        <scored_item item_id="652" value="1"/>
        <scored_item item_id="13" value="1"/>
        <scored_item item_id="14" value="1"/>
        <scored_item item_id="16" value="1"/>
        <scored_item item_id="17" value="1"/>
        <scored_item item_id="22" value="1"/>
        <scored_item item_id="23" value="1"/>
        <scored_item item_id="24" value="1"/>
        <scored_item item_id="25" value="1"/>
        <scored_item item_id="26" value="1"/>
        <scored_item item_id="27" value="1"/>
        <scored_item item_id="28" value="1"/>
        <scored_item item_id="668" value="1"/>
        <scored_item item_id="669" value="1"/>
        <scored_item item_id="30" value="1"/>
        <scored_item item_id="670" value="1"/>
        <scored_item item_id="31" value="1"/>
        <scored_item item_id="32" value="1"/>
        <scored_item item_id="33" value="1"/>
        <scored_item item_id="34" value="1"/>
        <scored_item item_id="35" value="1"/>
        <scored_item item_id="675" value="1"/>
        <scored_item item_id="36" value="1"/>
        <scored_item item_id="676" value="1"/>
        <scored_item item_id="37" value="1"/>
        <scored_item item_id="677" value="1"/>
        <scored_item item_id="38" value="1"/>
        <scored_item item_id="678" value="1"/>
        <scored_item item_id="40" value="1"/>
        <scored_item item_id="41" value="1"/>
        <scored_item item_id="42" value="1"/>
        <scored_item item_id="51" value="1"/>
        <scored_item item_id="53" value="1"/>
        <scored_item item_id="54" value="1"/>
        <scored_item item_id="55" value="1"/>
        <scored_item item_id="56" value="1"/>
        <scored_item item_id="57" value="1"/>
        <scored_item item_id="58" value="1"/>
        <scored_item item_id="319" value="1"/>
        <scored_item item_id="63" value="1"/>
        <scored_item item_id="321" value="1"/>
        <scored_item item_id="66" value="1"/>
        <scored_item item_id="323" value="1"/>
        <scored_item item_id="67" value="1"/>
        <scored_item item_id="68" value="1"/>
        <scored_item item_id="324" value="1"/>
        <scored_item item_id="69" value="1"/>
        <scored_item item_id="70" value="1"/>
        <scored_item item_id="326" value="1"/>
        <scored_item item_id="71" value="1"/>
        <scored_item item_id="72" value="1"/>
        <scored_item item_id="73" value="1"/>
        <scored_item item_id="74" value="1"/>
        <scored_item item_id="76" value="1"/>
        <scored_item item_id="603" value="1"/>
        <scored_item item_id="605" value="1"/>
        <scored_item item_id="350" value="1"/>
        <scored_item item_id="606" value="1"/>
        <scored_item item_id="351" value="1"/>
        <scored_item item_id="607" value="1"/>
        <scored_item item_id="352" value="1"/>
        <scored_item item_id="353" value="1"/>
        <scored_item item_id="610" value="1"/>
        <scored_item item_id="611" value="1"/>
        <scored_item item_id="612" value="1"/>
        <scored_item item_id="613" value="1"/>
        <scored_item item_id="614" value="1"/>
        <scored_item item_id="615" value="1"/>
        <scored_item item_id="361" value="1"/>
        <scored_item item_id="617" value="1"/>
        <scored_item item_id="364" value="1"/>
        <scored_item item_id="365" value="1"/>
        <scored_item item_id="366" value="1"/>
        <scored_item item_id="372" value="1"/>
        <scored_item item_id="374" value="1"/>
        <scored_item item_id="250" value="1"/>
        <scored_item item_id="252" value="1"/>
        <scored_item item_id="254" value="1"/>
      </scoring_item>
      <scoring_item item_id="168">
        <scored_item item_id="321" value="1"/>
        <scored_item item_id="257" value="1"/>
        <scored_item item_id="258" value="1"/>
        <scored_item item_id="354" value="1"/>
        <scored_item item_id="34" value="1"/>
        <scored_item item_id="323" value="1"/>
        <scored_item item_id="324" value="1"/>
        <scored_item item_id="69" value="1"/>
        <scored_item item_id="325" value="1"/>
        <scored_item item_id="5" value="1"/>
        <scored_item item_id="6" value="1"/>
        <scored_item item_id="72" value="1"/>
        <scored_item item_id="296" value="1"/>
        <scored_item item_id="11" value="1"/>
        <scored_item item_id="54" value="1"/>
        <scored_item item_id="57" value="1"/>
        <scored_item item_id="313" value="1"/>
        <scored_item item_id="602" value="1"/>
        <scored_item item_id="315" value="1"/>
        <scored_item item_id="348" value="1"/>
        <scored_item item_id="316" value="1"/>
        <scored_item item_id="318" value="1"/>
        <scored_item item_id="319" value="1"/>
      </scoring_item>
      <scoring_item item_id="169">
        <scored_item item_id="257" value="1"/>
        <scored_item item_id="321" value="1"/>
        <scored_item item_id="66" value="1"/>
        <scored_item item_id="259" value="1"/>
        <scored_item item_id="323" value="1"/>
        <scored_item item_id="4" value="1"/>
        <scored_item item_id="324" value="1"/>
        <scored_item item_id="5" value="1"/>
        <scored_item item_id="69" value="1"/>
        <scored_item item_id="325" value="1"/>
        <scored_item item_id="6" value="1"/>
        <scored_item item_id="70" value="1"/>
        <scored_item item_id="326" value="1"/>
        <scored_item item_id="71" value="1"/>
        <scored_item item_id="72" value="1"/>
        <scored_item item_id="73" value="1"/>
        <scored_item item_id="12" value="1"/>
        <scored_item item_id="24" value="1"/>
        <scored_item item_id="603" value="1"/>
        <scored_item item_id="28" value="1"/>
        <scored_item item_id="605" value="1"/>
        <scored_item item_id="670" value="1"/>
        <scored_item item_id="350" value="1"/>
        <scored_item item_id="606" value="1"/>
        <scored_item item_id="607" value="1"/>
        <scored_item item_id="32" value="1"/>
        <scored_item item_id="288" value="1"/>
        <scored_item item_id="352" value="1"/>
        <scored_item item_id="34" value="1"/>
        <scored_item item_id="354" value="1"/>
        <scored_item item_id="612" value="1"/>
        <scored_item item_id="37" value="1"/>
        <scored_item item_id="615" value="1"/>
        <scored_item item_id="40" value="1"/>
        <scored_item item_id="296" value="1"/>
        <scored_item item_id="42" value="1"/>
        <scored_item item_id="365" value="1"/>
        <scored_item item_id="53" value="1"/>
        <scored_item item_id="54" value="1"/>
        <scored_item item_id="55" value="1"/>
        <scored_item item_id="56" value="1"/>
        <scored_item item_id="57" value="1"/>
        <scored_item item_id="250" value="1"/>
        <scored_item item_id="316" value="1"/>
        <scored_item item_id="318" value="1"/>
        <scored_item item_id="319" value="1"/>
        <scored_item item_id="63" value="1"/>
      </scoring_item>
      <scoring_item item_id="171">
        <scored_item item_id="2" value="1"/>
        <scored_item item_id="258" value="1"/>
        <scored_item item_id="3" value="1"/>
        <scored_item item_id="4" value="1"/>
        <scored_item item_id="5" value="1"/>
        <scored_item item_id="7" value="1"/>
        <scored_item item_id="8" value="1"/>
        <scored_item item_id="9" value="1"/>
        <scored_item item_id="10" value="3"/>
        <scored_item item_id="12" value="1"/>
        <scored_item item_id="13" value="1"/>
        <scored_item item_id="14" value="1"/>
        <scored_item item_id="16" value="1"/>
        <scored_item item_id="17" value="1"/>
        <scored_item item_id="19" value="1"/>
        <scored_item item_id="20" value="1"/>
        <scored_item item_id="21" value="1"/>
        <scored_item item_id="22" value="1"/>
        <scored_item item_id="23" value="1"/>
        <scored_item item_id="24" value="1"/>
        <scored_item item_id="25" value="1"/>
        <scored_item item_id="26" value="1"/>
        <scored_item item_id="28" value="1"/>
        <scored_item item_id="29" value="1"/>
        <scored_item item_id="30" value="1"/>
        <scored_item item_id="31" value="1"/>
        <scored_item item_id="32" value="1"/>
        <scored_item item_id="33" value="1"/>
        <scored_item item_id="34" value="1"/>
        <scored_item item_id="35" value="1"/>
        <scored_item item_id="36" value="1"/>
        <scored_item item_id="38" value="1"/>
        <scored_item item_id="40" value="1"/>
        <scored_item item_id="296" value="1"/>
        <scored_item item_id="41" value="1"/>
        <scored_item item_id="42" value="1"/>
        <scored_item item_id="43" value="1"/>
        <scored_item item_id="44" value="1"/>
        <scored_item item_id="45" value="1"/>
        <scored_item item_id="46" value="1"/>
        <scored_item item_id="47" value="1"/>
        <scored_item item_id="48" value="1"/>
        <scored_item item_id="49" value="1"/>
        <scored_item item_id="50" value="1"/>
        <scored_item item_id="51" value="1"/>
        <scored_item item_id="52" value="1"/>
        <scored_item item_id="53" value="1"/>
        <scored_item item_id="54" value="1"/>
        <scored_item item_id="55" value="1"/>
        <scored_item item_id="56" value="1"/>
        <scored_item item_id="57" value="1"/>
        <scored_item item_id="58" value="1"/>
        <scored_item item_id="59" value="1"/>
        <scored_item item_id="315" value="1"/>
        <scored_item item_id="60" value="1"/>
        <scored_item item_id="316" value="1"/>
        <scored_item item_id="61" value="1"/>
        <scored_item item_id="62" value="1"/>
        <scored_item item_id="318" value="1"/>
        <scored_item item_id="319" value="1"/>
        <scored_item item_id="63" value="1"/>
        <scored_item item_id="64" value="1"/>
        <scored_item item_id="65" value="1"/>
        <scored_item item_id="321" value="1"/>
        <scored_item item_id="66" value="1"/>
        <scored_item item_id="323" value="1"/>
        <scored_item item_id="68" value="1"/>
        <scored_item item_id="324" value="1"/>
        <scored_item item_id="69" value="1"/>
        <scored_item item_id="325" value="1"/>
        <scored_item item_id="326" value="1"/>
        <scored_item item_id="76" value="1"/>
        <scored_item item_id="600" value="1"/>
        <scored_item item_id="602" value="1"/>
        <scored_item item_id="603" value="1"/>
        <scored_item item_id="348" value="1"/>
        <scored_item item_id="604" value="1"/>
        <scored_item item_id="350" value="1"/>
        <scored_item item_id="606" value="1"/>
        <scored_item item_id="351" value="1"/>
        <scored_item item_id="352" value="1"/>
        <scored_item item_id="608" value="1"/>
        <scored_item item_id="609" value="1"/>
        <scored_item item_id="353" value="1"/>
        <scored_item item_id="610" value="1"/>
        <scored_item item_id="611" value="1"/>
        <scored_item item_id="356" value="1"/>
        <scored_item item_id="357" value="1"/>
        <scored_item item_id="613" value="1"/>
        <scored_item item_id="614" value="1"/>
        <scored_item item_id="359" value="1"/>
        <scored_item item_id="615" value="1"/>
        <scored_item item_id="616" value="1"/>
        <scored_item item_id="361" value="1"/>
        <scored_item item_id="617" value="1"/>
        <scored_item item_id="364" value="1"/>
        <scored_item item_id="365" value="1"/>
        <scored_item item_id="366" value="1"/>
        <scored_item item_id="373" value="1"/>
        <scored_item item_id="374" value="1"/>
        <scored_item item_id="635" value="1"/>
        <scored_item item_id="644" value="1"/>
        <scored_item item_id="648" value="1"/>
        <scored_item item_id="652" value="1"/>
        <scored_item item_id="668" value="1"/>
        <scored_item item_id="669" value="1"/>
        <scored_item item_id="675" value="1"/>
        <scored_item item_id="676" value="1"/>
        <scored_item item_id="677" value="1"/>
        <scored_item item_id="678" value="1"/>
        <scored_item item_id="685" value="1"/>
        <scored_item item_id="250" value="1"/>
        <scored_item item_id="252" value="3"/>
        <scored_item item_id="253" value="1"/>
        <scored_item item_id="254" value="1"/>
      </scoring_item>
      <scoring_item item_id="172">
        <scored_item item_id="257" value="1"/>
        <scored_item item_id="258" value="1"/>
        <scored_item item_id="259" value="1"/>
        <scored_item item_id="4" value="1"/>
        <scored_item item_id="5" value="1"/>
        <scored_item item_id="6" value="1"/>
        <scored_item item_id="7" value="1"/>
        <scored_item item_id="8" value="1"/>
        <scored_item item_id="10" value="1"/>
        <scored_item item_id="11" value="1"/>
        <scored_item item_id="12" value="1"/>
        <scored_item item_id="13" value="1"/>
        <scored_item item_id="14" value="1"/>
        <scored_item item_id="17" value="1"/>
        <scored_item item_id="20" value="1"/>
        <scored_item item_id="23" value="1"/>
        <scored_item item_id="24" value="1"/>
        <scored_item item_id="25" value="1"/>
        <scored_item item_id="665" value="1"/>
        <scored_item item_id="27" value="1"/>
        <scored_item item_id="670" value="1"/>
        <scored_item item_id="32" value="1"/>
        <scored_item item_id="288" value="1"/>
        <scored_item item_id="34" value="1"/>
        <scored_item item_id="37" value="1"/>
        <scored_item item_id="296" value="1"/>
        <scored_item item_id="51" value="1"/>
        <scored_item item_id="52" value="1"/>
        <scored_item item_id="313" value="1"/>
        <scored_item item_id="58" value="1"/>
        <scored_item item_id="59" value="1"/>
        <scored_item item_id="315" value="1"/>
        <scored_item item_id="63" value="1"/>
        <scored_item item_id="64" value="1"/>
        <scored_item item_id="65" value="1"/>
        <scored_item item_id="323" value="1"/>
        <scored_item item_id="67" value="1"/>
        <scored_item item_id="68" value="1"/>
        <scored_item item_id="70" value="1"/>
        <scored_item item_id="326" value="1"/>
        <scored_item item_id="71" value="1"/>
        <scored_item item_id="72" value="1"/>
        <scored_item item_id="73" value="1"/>
        <scored_item item_id="74" value="1"/>
        <scored_item item_id="77" value="1"/>
        <scored_item item_id="603" value="1"/>
        <scored_item item_id="604" value="1"/>
        <scored_item item_id="605" value="1"/>
        <scored_item item_id="351" value="1"/>
        <scored_item item_id="607" value="1"/>
        <scored_item item_id="609" value="1"/>
        <scored_item item_id="354" value="1"/>
        <scored_item item_id="610" value="1"/>
        <scored_item item_id="356" value="1"/>
        <scored_item item_id="612" value="1"/>
        <scored_item item_id="613" value="1"/>
        <scored_item item_id="364" value="1"/>
        <scored_item item_id="365" value="1"/>
        <scored_item item_id="366" value="1"/>
        <scored_item item_id="372" value="1"/>
        <scored_item item_id="250" value="1"/>
        <scored_item item_id="252" value="1"/>
        <scored_item item_id="636" value="1"/>
        <scored_item item_id="253" value="1"/>
        <scored_item item_id="254" value="1"/>
      </scoring_item>
      <scoring_item item_id="173">
        <scored_item item_id="352" value="1"/>
        <scored_item item_id="66" value="1"/>
        <scored_item item_id="67" value="1"/>
        <scored_item item_id="68" value="1"/>
        <scored_item item_id="69" value="1"/>
        <scored_item item_id="71" value="1"/>
        <scored_item item_id="72" value="1"/>
        <scored_item item_id="73" value="1"/>
        <scored_item item_id="9" value="1"/>
        <scored_item item_id="74" value="1"/>
        <scored_item item_id="11" value="1"/>
        <scored_item item_id="12" value="1"/>
        <scored_item item_id="17" value="1"/>
        <scored_item item_id="665" value="1"/>
        <scored_item item_id="250" value="1"/>
        <scored_item item_id="350" value="1"/>
        <scored_item item_id="351" value="1"/>
      </scoring_item>
      <scoring_item item_id="175">
        <scored_item item_id="257" value="1"/>
        <scored_item item_id="2" value="1"/>
        <scored_item item_id="258" value="1"/>
        <scored_item item_id="259" value="1"/>
        <scored_item item_id="4" value="1"/>
        <scored_item item_id="5" value="1"/>
        <scored_item item_id="6" value="1"/>
        <scored_item item_id="8" value="1"/>
        <scored_item item_id="9" value="1"/>
        <scored_item item_id="10" value="1"/>
        <scored_item item_id="11" value="1"/>
        <scored_item item_id="12" value="1"/>
        <scored_item item_id="13" value="1"/>
        <scored_item item_id="14" value="1"/>
        <scored_item item_id="16" value="1"/>
        <scored_item item_id="17" value="1"/>
        <scored_item item_id="20" value="1"/>
        <scored_item item_id="22" value="1"/>
        <scored_item item_id="24" value="1"/>
        <scored_item item_id="25" value="1"/>
        <scored_item item_id="26" value="1"/>
        <scored_item item_id="27" value="1"/>
        <scored_item item_id="28" value="1"/>
        <scored_item item_id="29" value="1"/>
        <scored_item item_id="30" value="1"/>
        <scored_item item_id="31" value="1"/>
        <scored_item item_id="32" value="1"/>
        <scored_item item_id="288" value="1"/>
        <scored_item item_id="33" value="1"/>
        <scored_item item_id="34" value="1"/>
        <scored_item item_id="35" value="1"/>
        <scored_item item_id="36" value="1"/>
        <scored_item item_id="37" value="1"/>
        <scored_item item_id="38" value="1"/>
        <scored_item item_id="40" value="1"/>
        <scored_item item_id="296" value="1"/>
        <scored_item item_id="41" value="1"/>
        <scored_item item_id="42" value="1"/>
        <scored_item item_id="43" value="1"/>
        <scored_item item_id="48" value="1"/>
        <scored_item item_id="49" value="1"/>
        <scored_item item_id="51" value="1"/>
        <scored_item item_id="52" value="1"/>
        <scored_item item_id="53" value="1"/>
        <scored_item item_id="55" value="1"/>
        <scored_item item_id="57" value="1"/>
        <scored_item item_id="313" value="1"/>
        <scored_item item_id="315" value="1"/>
        <scored_item item_id="60" value="1"/>
        <scored_item item_id="316" value="1"/>
        <scored_item item_id="61" value="1"/>
        <scored_item item_id="62" value="1"/>
        <scored_item item_id="318" value="1"/>
        <scored_item item_id="63" value="1"/>
        <scored_item item_id="64" value="1"/>
        <scored_item item_id="321" value="1"/>
        <scored_item item_id="66" value="1"/>
        <scored_item item_id="67" value="1"/>
        <scored_item item_id="323" value="1"/>
        <scored_item item_id="68" value="1"/>
        <scored_item item_id="324" value="1"/>
        <scored_item item_id="69" value="1"/>
        <scored_item item_id="325" value="1"/>
        <scored_item item_id="70" value="1"/>
        <scored_item item_id="326" value="1"/>
        <scored_item item_id="71" value="1"/>
        <scored_item item_id="72" value="1"/>
        <scored_item item_id="73" value="1"/>
        <scored_item item_id="74" value="1"/>
        <scored_item item_id="76" value="1"/>
        <scored_item item_id="77" value="1"/>
        <scored_item item_id="600" value="1"/>
        <scored_item item_id="602" value="1"/>
        <scored_item item_id="603" value="1"/>
        <scored_item item_id="348" value="1"/>
        <scored_item item_id="604" value="1"/>
        <scored_item item_id="605" value="1"/>
        <scored_item item_id="350" value="1"/>
        <scored_item item_id="606" value="1"/>
        <scored_item item_id="351" value="1"/>
        <scored_item item_id="607" value="1"/>
        <scored_item item_id="352" value="1"/>
        <scored_item item_id="608" value="1"/>
        <scored_item item_id="609" value="1"/>
        <scored_item item_id="354" value="1"/>
        <scored_item item_id="610" value="1"/>
        <scored_item item_id="611" value="1"/>
        <scored_item item_id="356" value="1"/>
        <scored_item item_id="612" value="1"/>
        <scored_item item_id="613" value="1"/>
        <scored_item item_id="357" value="1"/>
        <scored_item item_id="614" value="1"/>
        <scored_item item_id="359" value="1"/>
        <scored_item item_id="615" value="1"/>
        <scored_item item_id="616" value="1"/>
        <scored_item item_id="617" value="1"/>
        <scored_item item_id="364" value="1"/>
        <scored_item item_id="365" value="1"/>
        <scored_item item_id="366" value="1"/>
        <scored_item item_id="372" value="1"/>
        <scored_item item_id="373" value="1"/>
        <scored_item item_id="635" value="1"/>
        <scored_item item_id="644" value="1"/>
        <scored_item item_id="648" value="1"/>
        <scored_item item_id="652" value="1"/>
        <scored_item item_id="665" value="1"/>
        <scored_item item_id="668" value="1"/>
        <scored_item item_id="669" value="1"/>
        <scored_item item_id="670" value="1"/>
        <scored_item item_id="675" value="1"/>
        <scored_item item_id="676" value="1"/>
        <scored_item item_id="677" value="1"/>
        <scored_item item_id="678" value="1"/>
        <scored_item item_id="685" value="1"/>
        <scored_item item_id="250" value="1"/>
        <scored_item item_id="252" value="1"/>
        <scored_item item_id="253" value="1"/>
        <scored_item item_id="254" value="1"/>
      </scoring_item>
      <scoring_item item_id="176">
        <scored_item item_id="65" value="1"/>
        <scored_item item_id="321" value="1"/>
        <scored_item item_id="2" value="1"/>
        <scored_item item_id="3" value="1"/>
        <scored_item item_id="4" value="1"/>
        <scored_item item_id="324" value="1"/>
        <scored_item item_id="5" value="3"/>
        <scored_item item_id="7" value="1"/>
        <scored_item item_id="8" value="1"/>
        <scored_item item_id="9" value="1"/>
        <scored_item item_id="76" value="1"/>
        <scored_item item_id="19" value="1"/>
        <scored_item item_id="20" value="1"/>
        <scored_item item_id="21" value="1"/>
        <scored_item item_id="23" value="1"/>
        <scored_item item_id="348" value="3"/>
        <scored_item item_id="288" value="1"/>
        <scored_item item_id="352" value="1"/>
        <scored_item item_id="353" value="1"/>
        <scored_item item_id="356" value="1"/>
        <scored_item item_id="357" value="1"/>
        <scored_item item_id="361" value="1"/>
        <scored_item item_id="43" value="1"/>
        <scored_item item_id="44" value="1"/>
        <scored_item item_id="45" value="1"/>
        <scored_item item_id="685" value="1"/>
        <scored_item item_id="46" value="1"/>
        <scored_item item_id="47" value="1"/>
        <scored_item item_id="48" value="1"/>
        <scored_item item_id="49" value="1"/>
        <scored_item item_id="50" value="1"/>
        <scored_item item_id="51" value="1"/>
        <scored_item item_id="52" value="1"/>
        <scored_item item_id="53" value="1"/>
        <scored_item item_id="54" value="1"/>
        <scored_item item_id="374" value="1"/>
        <scored_item item_id="56" value="1"/>
        <scored_item item_id="58" value="1"/>
        <scored_item item_id="59" value="1"/>
        <scored_item item_id="636" value="1"/>
        <scored_item item_id="61" value="1"/>
        <scored_item item_id="253" value="1"/>
        <scored_item item_id="62" value="1"/>
        <scored_item item_id="254" value="3"/>
        <scored_item item_id="319" value="1"/>
      </scoring_item>
      <scoring_item item_id="178">
        <scored_item item_id="321" value="1"/>
        <scored_item item_id="257" value="1"/>
        <scored_item item_id="2" value="1"/>
        <scored_item item_id="323" value="1"/>
        <scored_item item_id="67" value="1"/>
        <scored_item item_id="68" value="1"/>
        <scored_item item_id="324" value="1"/>
        <scored_item item_id="644" value="1"/>
        <scored_item item_id="69" value="1"/>
        <scored_item item_id="325" value="1"/>
        <scored_item item_id="70" value="1"/>
        <scored_item item_id="326" value="1"/>
        <scored_item item_id="7" value="1"/>
        <scored_item item_id="72" value="1"/>
        <scored_item item_id="73" value="1"/>
        <scored_item item_id="74" value="1"/>
        <scored_item item_id="76" value="1"/>
        <scored_item item_id="14" value="1"/>
        <scored_item item_id="16" value="1"/>
        <scored_item item_id="19" value="1"/>
        <scored_item item_id="20" value="1"/>
        <scored_item item_id="21" value="1"/>
        <scored_item item_id="22" value="1"/>
        <scored_item item_id="23" value="1"/>
        <scored_item item_id="27" value="1"/>
        <scored_item item_id="30" value="1"/>
        <scored_item item_id="350" value="1"/>
        <scored_item item_id="352" value="1"/>
        <scored_item item_id="612" value="1"/>
        <scored_item item_id="359" value="1"/>
        <scored_item item_id="40" value="1"/>
        <scored_item item_id="361" value="1"/>
        <scored_item item_id="43" value="1"/>
        <scored_item item_id="47" value="1"/>
        <scored_item item_id="49" value="1"/>
        <scored_item item_id="50" value="1"/>
        <scored_item item_id="51" value="1"/>
        <scored_item item_id="374" value="1"/>
        <scored_item item_id="56" value="1"/>
        <scored_item item_id="57" value="1"/>
        <scored_item item_id="58" value="1"/>
        <scored_item item_id="636" value="1"/>
        <scored_item item_id="61" value="1"/>
        <scored_item item_id="62" value="1"/>
        <scored_item item_id="318" value="1"/>
      </scoring_item>
      <scoring_item item_id="180">
        <scored_item item_id="257" value="1"/>
        <scored_item item_id="258" value="1"/>
        <scored_item item_id="3" value="1"/>
        <scored_item item_id="259" value="1"/>
        <scored_item item_id="4" value="1"/>
        <scored_item item_id="5" value="1"/>
        <scored_item item_id="6" value="1"/>
        <scored_item item_id="7" value="1"/>
        <scored_item item_id="8" value="1"/>
        <scored_item item_id="9" value="1"/>
        <scored_item item_id="10" value="1"/>
        <scored_item item_id="11" value="1"/>
        <scored_item item_id="12" value="1"/>
        <scored_item item_id="13" value="1"/>
        <scored_item item_id="14" value="1"/>
        <scored_item item_id="16" value="1"/>
        <scored_item item_id="17" value="1"/>
        <scored_item item_id="19" value="1"/>
        <scored_item item_id="20" value="1"/>
        <scored_item item_id="21" value="1"/>
        <scored_item item_id="22" value="1"/>
        <scored_item item_id="23" value="1"/>
        <scored_item item_id="24" value="1"/>
        <scored_item item_id="25" value="1"/>
        <scored_item item_id="26" value="1"/>
        <scored_item item_id="27" value="1"/>
        <scored_item item_id="28" value="1"/>
        <scored_item item_id="29" value="1"/>
        <scored_item item_id="30" value="1"/>
        <scored_item item_id="31" value="1"/>
        <scored_item item_id="32" value="1"/>
        <scored_item item_id="288" value="1"/>
        <scored_item item_id="33" value="1"/>
        <scored_item item_id="34" value="1"/>
        <scored_item item_id="35" value="1"/>
        <scored_item item_id="36" value="1"/>
        <scored_item item_id="37" value="1"/>
        <scored_item item_id="38" value="1"/>
        <scored_item item_id="40" value="1"/>
        <scored_item item_id="296" value="1"/>
        <scored_item item_id="41" value="1"/>
        <scored_item item_id="42" value="1"/>
        <scored_item item_id="43" value="1"/>
        <scored_item item_id="44" value="1"/>
        <scored_item item_id="46" value="1"/>
        <scored_item item_id="47" value="1"/>
        <scored_item item_id="48" value="1"/>
        <scored_item item_id="49" value="1"/>
        <scored_item item_id="50" value="1"/>
        <scored_item item_id="52" value="1"/>
        <scored_item item_id="54" value="3"/>
        <scored_item item_id="55" value="1"/>
        <scored_item item_id="57" value="1"/>
        <scored_item item_id="313" value="1"/>
        <scored_item item_id="59" value="1"/>
        <scored_item item_id="315" value="1"/>
        <scored_item item_id="316" value="1"/>
        <scored_item item_id="61" value="3"/>
        <scored_item item_id="318" value="1"/>
        <scored_item item_id="62" value="3"/>
        <scored_item item_id="319" value="1"/>
        <scored_item item_id="63" value="1"/>
        <scored_item item_id="321" value="3"/>
        <scored_item item_id="66" value="1"/>
        <scored_item item_id="323" value="1"/>
        <scored_item item_id="67" value="1"/>
        <scored_item item_id="68" value="1"/>
        <scored_item item_id="324" value="3"/>
        <scored_item item_id="69" value="1"/>
        <scored_item item_id="325" value="1"/>
        <scored_item item_id="70" value="1"/>
        <scored_item item_id="326" value="1"/>
        <scored_item item_id="71" value="1"/>
        <scored_item item_id="72" value="1"/>
        <scored_item item_id="73" value="1"/>
        <scored_item item_id="74" value="1"/>
        <scored_item item_id="76" value="1"/>
        <scored_item item_id="77" value="1"/>
        <scored_item item_id="600" value="1"/>
        <scored_item item_id="602" value="1"/>
        <scored_item item_id="603" value="1"/>
        <scored_item item_id="348" value="1"/>
        <scored_item item_id="604" value="1"/>
        <scored_item item_id="605" value="1"/>
        <scored_item item_id="606" value="1"/>
        <scored_item item_id="608" value="1"/>
        <scored_item item_id="353" value="1"/>
        <scored_item item_id="609" value="1"/>
        <scored_item item_id="354" value="1"/>
        <scored_item item_id="610" value="1"/>
        <scored_item item_id="611" value="1"/>
        <scored_item item_id="612" value="1"/>
        <scored_item item_id="356" value="1"/>
        <scored_item item_id="357" value="1"/>
        <scored_item item_id="613" value="1"/>
        <scored_item item_id="614" value="1"/>
        <scored_item item_id="615" value="1"/>
        <scored_item item_id="616" value="1"/>
        <scored_item item_id="617" value="1"/>
        <scored_item item_id="364" value="1"/>
        <scored_item item_id="365" value="1"/>
        <scored_item item_id="366" value="1"/>
        <scored_item item_id="635" value="1"/>
        <scored_item item_id="636" value="1"/>
        <scored_item item_id="644" value="1"/>
        <scored_item item_id="648" value="1"/>
        <scored_item item_id="652" value="1"/>
        <scored_item item_id="665" value="1"/>
        <scored_item item_id="668" value="1"/>
        <scored_item item_id="669" value="1"/>
        <scored_item item_id="670" value="1"/>
        <scored_item item_id="675" value="1"/>
        <scored_item item_id="676" value="1"/>
        <scored_item item_id="677" value="1"/>
        <scored_item item_id="678" value="1"/>
        <scored_item item_id="685" value="1"/>
        <scored_item item_id="250" value="1"/>
        <scored_item item_id="252" value="1"/>
        <scored_item item_id="253" value="1"/>
        <scored_item item_id="254" value="1"/>
      </scoring_item>
      <scoring_item item_id="181">
        <scored_item item_id="2" value="1"/>
        <scored_item item_id="3" value="1"/>
        <scored_item item_id="5" value="1"/>
        <scored_item item_id="7" value="1"/>
        <scored_item item_id="8" value="1"/>
        <scored_item item_id="9" value="1"/>
        <scored_item item_id="10" value="1"/>
        <scored_item item_id="11" value="1"/>
        <scored_item item_id="14" value="1"/>
        <scored_item item_id="23" value="1"/>
        <scored_item item_id="665" value="1"/>
        <scored_item item_id="38" value="3"/>
        <scored_item item_id="45" value="1"/>
        <scored_item item_id="685" value="1"/>
        <scored_item item_id="47" value="1"/>
        <scored_item item_id="48" value="1"/>
        <scored_item item_id="49" value="1"/>
        <scored_item item_id="50" value="1"/>
        <scored_item item_id="51" value="1"/>
        <scored_item item_id="53" value="1"/>
        <scored_item item_id="54" value="3"/>
        <scored_item item_id="55" value="1"/>
        <scored_item item_id="56" value="1"/>
        <scored_item item_id="57" value="1"/>
        <scored_item item_id="58" value="1"/>
        <scored_item item_id="59" value="1"/>
        <scored_item item_id="60" value="1"/>
        <scored_item item_id="61" value="3"/>
        <scored_item item_id="62" value="3"/>
        <scored_item item_id="63" value="3"/>
        <scored_item item_id="64" value="1"/>
        <scored_item item_id="65" value="1"/>
        <scored_item item_id="321" value="3"/>
        <scored_item item_id="323" value="3"/>
        <scored_item item_id="324" value="3"/>
        <scored_item item_id="325" value="1"/>
        <scored_item item_id="326" value="3"/>
        <scored_item item_id="77" value="1"/>
        <scored_item item_id="603" value="1"/>
        <scored_item item_id="348" value="1"/>
        <scored_item item_id="350" value="1"/>
        <scored_item item_id="351" value="1"/>
        <scored_item item_id="607" value="1"/>
        <scored_item item_id="352" value="1"/>
        <scored_item item_id="353" value="1"/>
        <scored_item item_id="356" value="1"/>
        <scored_item item_id="359" value="1"/>
        <scored_item item_id="361" value="1"/>
        <scored_item item_id="372" value="1"/>
        <scored_item item_id="373" value="1"/>
        <scored_item item_id="374" value="1"/>
        <scored_item item_id="252" value="1"/>
      </scoring_item>
      <scoring_item item_id="184">
        <scored_item item_id="257" value="1"/>
        <scored_item item_id="2" value="1"/>
        <scored_item item_id="258" value="1"/>
        <scored_item item_id="3" value="1"/>
        <scored_item item_id="259" value="1"/>
        <scored_item item_id="4" value="1"/>
        <scored_item item_id="5" value="1"/>
        <scored_item item_id="6" value="1"/>
        <scored_item item_id="7" value="1"/>
        <scored_item item_id="8" value="1"/>
        <scored_item item_id="9" value="1"/>
        <scored_item item_id="10" value="1"/>
        <scored_item item_id="11" value="1"/>
        <scored_item item_id="14" value="1"/>
        <scored_item item_id="16" value="1"/>
        <scored_item item_id="19" value="1"/>
        <scored_item item_id="20" value="1"/>
        <scored_item item_id="21" value="1"/>
        <scored_item item_id="22" value="1"/>
        <scored_item item_id="23" value="1"/>
        <scored_item item_id="24" value="1"/>
        <scored_item item_id="25" value="1"/>
        <scored_item item_id="26" value="1"/>
        <scored_item item_id="28" value="1"/>
        <scored_item item_id="29" value="1"/>
        <scored_item item_id="31" value="1"/>
        <scored_item item_id="32" value="1"/>
        <scored_item item_id="33" value="1"/>
        <scored_item item_id="35" value="1"/>
        <scored_item item_id="36" value="1"/>
        <scored_item item_id="38" value="1"/>
        <scored_item item_id="296" value="1"/>
        <scored_item item_id="40" value="1"/>
        <scored_item item_id="41" value="1"/>
        <scored_item item_id="42" value="1"/>
        <scored_item item_id="43" value="1"/>
        <scored_item item_id="44" value="1"/>
        <scored_item item_id="46" value="1"/>
        <scored_item item_id="47" value="1"/>
        <scored_item item_id="48" value="1"/>
        <scored_item item_id="49" value="1"/>
        <scored_item item_id="50" value="1"/>
        <scored_item item_id="51" value="1"/>
        <scored_item item_id="53" value="1"/>
        <scored_item item_id="54" value="1"/>
        <scored_item item_id="55" value="1"/>
        <scored_item item_id="58" value="1"/>
        <scored_item item_id="59" value="1"/>
        <scored_item item_id="315" value="1"/>
        <scored_item item_id="60" value="1"/>
        <scored_item item_id="316" value="1"/>
        <scored_item item_id="61" value="1"/>
        <scored_item item_id="62" value="1"/>
        <scored_item item_id="318" value="1"/>
        <scored_item item_id="319" value="1"/>
        <scored_item item_id="63" value="1"/>
        <scored_item item_id="321" value="1"/>
        <scored_item item_id="323" value="1"/>
        <scored_item item_id="67" value="1"/>
        <scored_item item_id="324" value="1"/>
        <scored_item item_id="325" value="1"/>
        <scored_item item_id="69" value="1"/>
        <scored_item item_id="326" value="1"/>
        <scored_item item_id="71" value="1"/>
        <scored_item item_id="73" value="1"/>
        <scored_item item_id="74" value="1"/>
        <scored_item item_id="76" value="1"/>
        <scored_item item_id="600" value="1"/>
        <scored_item item_id="602" value="1"/>
        <scored_item item_id="603" value="1"/>
        <scored_item item_id="348" value="1"/>
        <scored_item item_id="604" value="1"/>
        <scored_item item_id="605" value="1"/>
        <scored_item item_id="606" value="1"/>
        <scored_item item_id="353" value="1"/>
        <scored_item item_id="609" value="1"/>
        <scored_item item_id="354" value="1"/>
        <scored_item item_id="610" value="1"/>
        <scored_item item_id="611" value="1"/>
        <scored_item item_id="612" value="1"/>
        <scored_item item_id="356" value="1"/>
        <scored_item item_id="357" value="1"/>
        <scored_item item_id="613" value="1"/>
        <scored_item item_id="614" value="1"/>
        <scored_item item_id="359" value="1"/>
        <scored_item item_id="615" value="1"/>
        <scored_item item_id="616" value="1"/>
        <scored_item item_id="361" value="1"/>
        <scored_item item_id="617" value="1"/>
        <scored_item item_id="364" value="1"/>
        <scored_item item_id="365" value="1"/>
        <scored_item item_id="366" value="1"/>
        <scored_item item_id="372" value="1"/>
        <scored_item item_id="373" value="1"/>
        <scored_item item_id="374" value="1"/>
        <scored_item item_id="635" value="1"/>
        <scored_item item_id="636" value="1"/>
        <scored_item item_id="644" value="1"/>
        <scored_item item_id="648" value="1"/>
        <scored_item item_id="652" value="1"/>
        <scored_item item_id="665" value="1"/>
        <scored_item item_id="668" value="1"/>
        <scored_item item_id="669" value="1"/>
        <scored_item item_id="675" value="1"/>
        <scored_item item_id="676" value="1"/>
        <scored_item item_id="677" value="1"/>
        <scored_item item_id="678" value="1"/>
        <scored_item item_id="252" value="1"/>
        <scored_item item_id="253" value="3"/>
        <scored_item item_id="254" value="1"/>
      </scoring_item>
      <scoring_item item_id="185">
        <scored_item item_id="3" value="1"/>
        <scored_item item_id="12" value="1"/>
        <scored_item item_id="13" value="1"/>
        <scored_item item_id="14" value="1"/>
        <scored_item item_id="16" value="1"/>
        <scored_item item_id="17" value="1"/>
        <scored_item item_id="24" value="1"/>
        <scored_item item_id="27" value="1"/>
        <scored_item item_id="30" value="1"/>
        <scored_item item_id="670" value="1"/>
        <scored_item item_id="32" value="3"/>
        <scored_item item_id="288" value="1"/>
        <scored_item item_id="34" value="1"/>
        <scored_item item_id="35" value="1"/>
        <scored_item item_id="36" value="1"/>
        <scored_item item_id="37" value="1"/>
        <scored_item item_id="677" value="1"/>
        <scored_item item_id="38" value="1"/>
        <scored_item item_id="40" value="1"/>
        <scored_item item_id="45" value="1"/>
        <scored_item item_id="685" value="1"/>
        <scored_item item_id="50" value="1"/>
        <scored_item item_id="51" value="1"/>
        <scored_item item_id="52" value="1"/>
        <scored_item item_id="55" value="1"/>
        <scored_item item_id="56" value="1"/>
        <scored_item item_id="57" value="1"/>
        <scored_item item_id="313" value="1"/>
        <scored_item item_id="58" value="1"/>
        <scored_item item_id="62" value="1"/>
        <scored_item item_id="319" value="1"/>
        <scored_item item_id="63" value="1"/>
        <scored_item item_id="64" value="1"/>
        <scored_item item_id="65" value="1"/>
        <scored_item item_id="66" value="1"/>
        <scored_item item_id="68" value="1"/>
        <scored_item item_id="324" value="1"/>
        <scored_item item_id="325" value="1"/>
        <scored_item item_id="69" value="3"/>
        <scored_item item_id="70" value="1"/>
        <scored_item item_id="72" value="1"/>
        <scored_item item_id="73" value="1"/>
        <scored_item item_id="74" value="1"/>
        <scored_item item_id="77" value="1"/>
        <scored_item item_id="603" value="1"/>
        <scored_item item_id="605" value="3"/>
        <scored_item item_id="350" value="1"/>
        <scored_item item_id="351" value="1"/>
        <scored_item item_id="607" value="1"/>
        <scored_item item_id="352" value="1"/>
        <scored_item item_id="608" value="1"/>
        <scored_item item_id="353" value="1"/>
        <scored_item item_id="609" value="1"/>
        <scored_item item_id="365" value="1"/>
        <scored_item item_id="250" value="1"/>
        <scored_item item_id="252" value="1"/>
        <scored_item item_id="253" value="3"/>
      </scoring_item>
      <scoring_item item_id="188">
        <scored_item item_id="257" value="1"/>
        <scored_item item_id="2" value="1"/>
        <scored_item item_id="258" value="1"/>
        <scored_item item_id="3" value="1"/>
        <scored_item item_id="259" value="1"/>
        <scored_item item_id="644" value="1"/>
        <scored_item item_id="7" value="1"/>
        <scored_item item_id="8" value="1"/>
        <scored_item item_id="9" value="1"/>
        <scored_item item_id="11" value="1"/>
        <scored_item item_id="12" value="1"/>
        <scored_item item_id="13" value="1"/>
        <scored_item item_id="14" value="1"/>
        <scored_item item_id="16" value="1"/>
        <scored_item item_id="19" value="1"/>
        <scored_item item_id="20" value="1"/>
        <scored_item item_id="21" value="1"/>
        <scored_item item_id="665" value="1"/>
        <scored_item item_id="668" value="1"/>
        <scored_item item_id="31" value="1"/>
        <scored_item item_id="288" value="1"/>
        <scored_item item_id="33" value="1"/>
        <scored_item item_id="34" value="3"/>
        <scored_item item_id="35" value="3"/>
        <scored_item item_id="36" value="1"/>
        <scored_item item_id="38" value="1"/>
        <scored_item item_id="296" value="1"/>
        <scored_item item_id="45" value="1"/>
        <scored_item item_id="685" value="1"/>
        <scored_item item_id="46" value="1"/>
        <scored_item item_id="47" value="1"/>
        <scored_item item_id="49" value="1"/>
        <scored_item item_id="50" value="1"/>
        <scored_item item_id="51" value="1"/>
        <scored_item item_id="52" value="1"/>
        <scored_item item_id="53" value="1"/>
        <scored_item item_id="54" value="1"/>
        <scored_item item_id="55" value="1"/>
        <scored_item item_id="56" value="1"/>
        <scored_item item_id="57" value="1"/>
        <scored_item item_id="313" value="1"/>
        <scored_item item_id="58" value="1"/>
        <scored_item item_id="59" value="1"/>
        <scored_item item_id="315" value="1"/>
        <scored_item item_id="60" value="1"/>
        <scored_item item_id="61" value="1"/>
        <scored_item item_id="319" value="1"/>
        <scored_item item_id="64" value="1"/>
        <scored_item item_id="65" value="1"/>
        <scored_item item_id="321" value="1"/>
        <scored_item item_id="323" value="1"/>
        <scored_item item_id="67" value="1"/>
        <scored_item item_id="324" value="1"/>
        <scored_item item_id="325" value="1"/>
        <scored_item item_id="69" value="1"/>
        <scored_item item_id="326" value="1"/>
        <scored_item item_id="73" value="1"/>
        <scored_item item_id="74" value="1"/>
        <scored_item item_id="77" value="1"/>
        <scored_item item_id="600" value="1"/>
        <scored_item item_id="602" value="1"/>
        <scored_item item_id="603" value="1"/>
        <scored_item item_id="348" value="1"/>
        <scored_item item_id="604" value="1"/>
        <scored_item item_id="350" value="1"/>
        <scored_item item_id="606" value="1"/>
        <scored_item item_id="607" value="1"/>
        <scored_item item_id="353" value="1"/>
        <scored_item item_id="609" value="1"/>
        <scored_item item_id="354" value="1"/>
        <scored_item item_id="356" value="1"/>
        <scored_item item_id="612" value="1"/>
        <scored_item item_id="614" value="1"/>
        <scored_item item_id="359" value="1"/>
        <scored_item item_id="615" value="1"/>
        <scored_item item_id="365" value="1"/>
        <scored_item item_id="372" value="1"/>
        <scored_item item_id="373" value="1"/>
        <scored_item item_id="374" value="1"/>
        <scored_item item_id="252" value="1"/>
        <scored_item item_id="636" value="1"/>
        <scored_item item_id="253" value="1"/>
      </scoring_item>
      <scoring_item item_id="189">
        <scored_item item_id="257" value="1"/>
        <scored_item item_id="2" value="1"/>
        <scored_item item_id="258" value="1"/>
        <scored_item item_id="3" value="1"/>
        <scored_item item_id="259" value="1"/>
        <scored_item item_id="4" value="1"/>
        <scored_item item_id="5" value="1"/>
        <scored_item item_id="6" value="1"/>
        <scored_item item_id="8" value="1"/>
        <scored_item item_id="10" value="1"/>
        <scored_item item_id="12" value="1"/>
        <scored_item item_id="14" value="1"/>
        <scored_item item_id="16" value="1"/>
        <scored_item item_id="17" value="1"/>
        <scored_item item_id="19" value="1"/>
        <scored_item item_id="20" value="1"/>
        <scored_item item_id="21" value="1"/>
        <scored_item item_id="22" value="1"/>
        <scored_item item_id="23" value="1"/>
        <scored_item item_id="24" value="1"/>
        <scored_item item_id="25" value="1"/>
        <scored_item item_id="26" value="1"/>
        <scored_item item_id="27" value="1"/>
        <scored_item item_id="28" value="1"/>
        <scored_item item_id="29" value="1"/>
        <scored_item item_id="30" value="1"/>
        <scored_item item_id="31" value="1"/>
        <scored_item item_id="32" value="1"/>
        <scored_item item_id="288" value="1"/>
        <scored_item item_id="34" value="1"/>
        <scored_item item_id="35" value="1"/>
        <scored_item item_id="36" value="1"/>
        <scored_item item_id="37" value="1"/>
        <scored_item item_id="38" value="1"/>
        <scored_item item_id="40" value="1"/>
        <scored_item item_id="41" value="1"/>
        <scored_item item_id="42" value="1"/>
        <scored_item item_id="43" value="1"/>
        <scored_item item_id="44" value="1"/>
        <scored_item item_id="45" value="3"/>
        <scored_item item_id="46" value="1"/>
        <scored_item item_id="47" value="1"/>
        <scored_item item_id="48" value="1"/>
        <scored_item item_id="50" value="1"/>
        <scored_item item_id="51" value="1"/>
        <scored_item item_id="55" value="1"/>
        <scored_item item_id="56" value="1"/>
        <scored_item item_id="57" value="1"/>
        <scored_item item_id="58" value="1"/>
        <scored_item item_id="59" value="1"/>
        <scored_item item_id="315" value="1"/>
        <scored_item item_id="60" value="1"/>
        <scored_item item_id="316" value="1"/>
        <scored_item item_id="61" value="1"/>
        <scored_item item_id="62" value="1"/>
        <scored_item item_id="318" value="1"/>
        <scored_item item_id="63" value="1"/>
        <scored_item item_id="65" value="1"/>
        <scored_item item_id="321" value="1"/>
        <scored_item item_id="66" value="1"/>
        <scored_item item_id="68" value="1"/>
        <scored_item item_id="324" value="1"/>
        <scored_item item_id="69" value="1"/>
        <scored_item item_id="70" value="1"/>
        <scored_item item_id="71" value="1"/>
        <scored_item item_id="72" value="1"/>
        <scored_item item_id="76" value="1"/>
        <scored_item item_id="602" value="1"/>
        <scored_item item_id="604" value="1"/>
        <scored_item item_id="605" value="1"/>
        <scored_item item_id="350" value="1"/>
        <scored_item item_id="351" value="1"/>
        <scored_item item_id="352" value="1"/>
        <scored_item item_id="608" value="1"/>
        <scored_item item_id="354" value="1"/>
        <scored_item item_id="610" value="1"/>
        <scored_item item_id="611" value="1"/>
        <scored_item item_id="356" value="1"/>
        <scored_item item_id="612" value="1"/>
        <scored_item item_id="357" value="1"/>
        <scored_item item_id="613" value="1"/>
        <scored_item item_id="614" value="1"/>
        <scored_item item_id="359" value="1"/>
        <scored_item item_id="615" value="1"/>
        <scored_item item_id="616" value="1"/>
        <scored_item item_id="361" value="1"/>
        <scored_item item_id="617" value="1"/>
        <scored_item item_id="364" value="1"/>
        <scored_item item_id="366" value="1"/>
        <scored_item item_id="373" value="1"/>
        <scored_item item_id="374" value="1"/>
        <scored_item item_id="635" value="1"/>
        <scored_item item_id="636" value="1"/>
        <scored_item item_id="648" value="1"/>
        <scored_item item_id="652" value="1"/>
        <scored_item item_id="668" value="1"/>
        <scored_item item_id="669" value="1"/>
        <scored_item item_id="670" value="1"/>
        <scored_item item_id="675" value="1"/>
        <scored_item item_id="676" value="1"/>
        <scored_item item_id="677" value="1"/>
        <scored_item item_id="678" value="1"/>
        <scored_item item_id="250" value="1"/>
        <scored_item item_id="252" value="1"/>
        <scored_item item_id="253" value="1"/>
      </scoring_item>
      <scoring_item item_id="191">
        <scored_item item_id="257" value="1"/>
        <scored_item item_id="2" value="1"/>
        <scored_item item_id="258" value="1"/>
        <scored_item item_id="3" value="1"/>
        <scored_item item_id="259" value="1"/>
        <scored_item item_id="5" value="1"/>
        <scored_item item_id="7" value="1"/>
        <scored_item item_id="8" value="1"/>
        <scored_item item_id="9" value="1"/>
        <scored_item item_id="10" value="1"/>
        <scored_item item_id="11" value="1"/>
        <scored_item item_id="12" value="1"/>
        <scored_item item_id="13" value="1"/>
        <scored_item item_id="14" value="1"/>
        <scored_item item_id="16" value="1"/>
        <scored_item item_id="19" value="1"/>
        <scored_item item_id="20" value="1"/>
        <scored_item item_id="21" value="1"/>
        <scored_item item_id="22" value="1"/>
        <scored_item item_id="23" value="1"/>
        <scored_item item_id="25" value="1"/>
        <scored_item item_id="26" value="3"/>
        <scored_item item_id="27" value="1"/>
        <scored_item item_id="28" value="1"/>
        <scored_item item_id="29" value="1"/>
        <scored_item item_id="30" value="1"/>
        <scored_item item_id="31" value="1"/>
        <scored_item item_id="32" value="1"/>
        <scored_item item_id="33" value="1"/>
        <scored_item item_id="34" value="1"/>
        <scored_item item_id="35" value="1"/>
        <scored_item item_id="36" value="1"/>
        <scored_item item_id="37" value="1"/>
        <scored_item item_id="38" value="1"/>
        <scored_item item_id="40" value="1"/>
        <scored_item item_id="296" value="1"/>
        <scored_item item_id="41" value="1"/>
        <scored_item item_id="42" value="1"/>
        <scored_item item_id="43" value="1"/>
        <scored_item item_id="44" value="1"/>
        <scored_item item_id="45" value="1"/>
        <scored_item item_id="46" value="1"/>
        <scored_item item_id="47" value="1"/>
        <scored_item item_id="48" value="1"/>
        <scored_item item_id="49" value="1"/>
        <scored_item item_id="50" value="1"/>
        <scored_item item_id="51" value="1"/>
        <scored_item item_id="52" value="1"/>
        <scored_item item_id="53" value="1"/>
        <scored_item item_id="54" value="1"/>
        <scored_item item_id="55" value="1"/>
        <scored_item item_id="56" value="1"/>
        <scored_item item_id="57" value="1"/>
        <scored_item item_id="313" value="1"/>
        <scored_item item_id="58" value="1"/>
        <scored_item item_id="59" value="1"/>
        <scored_item item_id="315" value="1"/>
        <scored_item item_id="60" value="1"/>
        <scored_item item_id="316" value="1"/>
        <scored_item item_id="61" value="1"/>
        <scored_item item_id="62" value="1"/>
        <scored_item item_id="318" value="1"/>
        <scored_item item_id="319" value="1"/>
        <scored_item item_id="63" value="1"/>
        <scored_item item_id="64" value="1"/>
        <scored_item item_id="321" value="1"/>
        <scored_item item_id="65" value="1"/>
        <scored_item item_id="66" value="1"/>
        <scored_item item_id="323" value="1"/>
        <scored_item item_id="67" value="1"/>
        <scored_item item_id="68" value="1"/>
        <scored_item item_id="324" value="1"/>
        <scored_item item_id="69" value="1"/>
        <scored_item item_id="325" value="1"/>
        <scored_item item_id="70" value="1"/>
        <scored_item item_id="326" value="1"/>
        <scored_item item_id="71" value="1"/>
        <scored_item item_id="72" value="1"/>
        <scored_item item_id="73" value="1"/>
        <scored_item item_id="74" value="1"/>
        <scored_item item_id="76" value="1"/>
        <scored_item item_id="77" value="1"/>
        <scored_item item_id="600" value="1"/>
        <scored_item item_id="602" value="1"/>
        <scored_item item_id="603" value="1"/>
        <scored_item item_id="348" value="1"/>
        <scored_item item_id="604" value="1"/>
        <scored_item item_id="605" value="1"/>
        <scored_item item_id="350" value="1"/>
        <scored_item item_id="606" value="1"/>
        <scored_item item_id="351" value="1"/>
        <scored_item item_id="607" value="1"/>
        <scored_item item_id="352" value="1"/>
        <scored_item item_id="608" value="1"/>
        <scored_item item_id="353" value="1"/>
        <scored_item item_id="609" value="1"/>
        <scored_item item_id="354" value="1"/>
        <scored_item item_id="610" value="1"/>
        <scored_item item_id="611" value="1"/>
        <scored_item item_id="356" value="1"/>
        <scored_item item_id="612" value="1"/>
        <scored_item item_id="357" value="1"/>
        <scored_item item_id="613" value="1"/>
        <scored_item item_id="614" value="1"/>
        <scored_item item_id="359" value="1"/>
        <scored_item item_id="615" value="1"/>
        <scored_item item_id="616" value="1"/>
        <scored_item item_id="361" value="1"/>
        <scored_item item_id="617" value="1"/>
        <scored_item item_id="364" value="1"/>
        <scored_item item_id="365" value="1"/>
        <scored_item item_id="366" value="1"/>
        <scored_item item_id="372" value="1"/>
        <scored_item item_id="373" value="1"/>
        <scored_item item_id="374" value="1"/>
        <scored_item item_id="635" value="1"/>
        <scored_item item_id="636" value="1"/>
        <scored_item item_id="644" value="1"/>
        <scored_item item_id="648" value="1"/>
        <scored_item item_id="652" value="1"/>
        <scored_item item_id="665" value="1"/>
        <scored_item item_id="668" value="1"/>
        <scored_item item_id="669" value="1"/>
        <scored_item item_id="670" value="1"/>
        <scored_item item_id="676" value="1"/>
        <scored_item item_id="677" value="1"/>
        <scored_item item_id="678" value="1"/>
        <scored_item item_id="685" value="1"/>
        <scored_item item_id="250" value="1"/>
        <scored_item item_id="252" value="1"/>
        <scored_item item_id="253" value="1"/>
        <scored_item item_id="254" value="1"/>
      </scoring_item>
      <scoring_item item_id="192">
        <scored_item item_id="288" value="1"/>
        <scored_item item_id="2" value="1"/>
        <scored_item item_id="354" value="1"/>
        <scored_item item_id="675" value="1"/>
        <scored_item item_id="4" value="1"/>
        <scored_item item_id="5" value="1"/>
        <scored_item item_id="6" value="1"/>
        <scored_item item_id="8" value="1"/>
        <scored_item item_id="9" value="1"/>
        <scored_item item_id="17" value="1"/>
        <scored_item item_id="56" value="1"/>
        <scored_item item_id="24" value="1"/>
        <scored_item item_id="25" value="1"/>
      </scoring_item>
      <scoring_item item_id="194">
        <scored_item item_id="257" value="1"/>
        <scored_item item_id="2" value="1"/>
        <scored_item item_id="258" value="1"/>
        <scored_item item_id="3" value="1"/>
        <scored_item item_id="259" value="1"/>
        <scored_item item_id="4" value="1"/>
        <scored_item item_id="5" value="1"/>
        <scored_item item_id="6" value="1"/>
        <scored_item item_id="7" value="1"/>
        <scored_item item_id="8" value="1"/>
        <scored_item item_id="9" value="1"/>
        <scored_item item_id="10" value="1"/>
        <scored_item item_id="11" value="1"/>
        <scored_item item_id="13" value="1"/>
        <scored_item item_id="14" value="1"/>
        <scored_item item_id="16" value="1"/>
        <scored_item item_id="19" value="1"/>
        <scored_item item_id="20" value="1"/>
        <scored_item item_id="21" value="1"/>
        <scored_item item_id="22" value="1"/>
        <scored_item item_id="23" value="1"/>
        <scored_item item_id="24" value="1"/>
        <scored_item item_id="25" value="1"/>
        <scored_item item_id="26" value="1"/>
        <scored_item item_id="27" value="1"/>
        <scored_item item_id="28" value="1"/>
        <scored_item item_id="29" value="1"/>
        <scored_item item_id="30" value="1"/>
        <scored_item item_id="31" value="1"/>
        <scored_item item_id="32" value="1"/>
        <scored_item item_id="288" value="1"/>
        <scored_item item_id="33" value="1"/>
        <scored_item item_id="34" value="1"/>
        <scored_item item_id="35" value="1"/>
        <scored_item item_id="36" value="1"/>
        <scored_item item_id="37" value="1"/>
        <scored_item item_id="38" value="1"/>
        <scored_item item_id="40" value="1"/>
        <scored_item item_id="296" value="1"/>
        <scored_item item_id="41" value="1"/>
        <scored_item item_id="42" value="1"/>
        <scored_item item_id="43" value="1"/>
        <scored_item item_id="44" value="1"/>
        <scored_item item_id="45" value="1"/>
        <scored_item item_id="46" value="1"/>
        <scored_item item_id="47" value="1"/>
        <scored_item item_id="48" value="1"/>
        <scored_item item_id="49" value="1"/>
        <scored_item item_id="50" value="1"/>
        <scored_item item_id="51" value="1"/>
        <scored_item item_id="52" value="1"/>
        <scored_item item_id="53" value="1"/>
        <scored_item item_id="54" value="1"/>
        <scored_item item_id="55" value="1"/>
        <scored_item item_id="56" value="1"/>
        <scored_item item_id="57" value="1"/>
        <scored_item item_id="313" value="1"/>
        <scored_item item_id="58" value="1"/>
        <scored_item item_id="59" value="1"/>
        <scored_item item_id="315" value="1"/>
        <scored_item item_id="60" value="1"/>
        <scored_item item_id="316" value="1"/>
        <scored_item item_id="61" value="1"/>
        <scored_item item_id="318" value="1"/>
        <scored_item item_id="62" value="1"/>
        <scored_item item_id="319" value="1"/>
        <scored_item item_id="63" value="1"/>
        <scored_item item_id="64" value="1"/>
        <scored_item item_id="65" value="1"/>
        <scored_item item_id="321" value="1"/>
        <scored_item item_id="66" value="1"/>
        <scored_item item_id="323" value="1"/>
        <scored_item item_id="67" value="1"/>
        <scored_item item_id="324" value="1"/>
        <scored_item item_id="325" value="1"/>
        <scored_item item_id="69" value="1"/>
        <scored_item item_id="326" value="1"/>
        <scored_item item_id="76" value="1"/>
        <scored_item item_id="77" value="1"/>
        <scored_item item_id="600" value="1"/>
        <scored_item item_id="602" value="1"/>
        <scored_item item_id="603" value="1"/>
        <scored_item item_id="348" value="1"/>
        <scored_item item_id="604" value="1"/>
        <scored_item item_id="605" value="1"/>
        <scored_item item_id="350" value="1"/>
        <scored_item item_id="606" value="1"/>
        <scored_item item_id="351" value="1"/>
        <scored_item item_id="607" value="1"/>
        <scored_item item_id="352" value="1"/>
        <scored_item item_id="608" value="1"/>
        <scored_item item_id="353" value="1"/>
        <scored_item item_id="609" value="1"/>
        <scored_item item_id="354" value="1"/>
        <scored_item item_id="610" value="1"/>
        <scored_item item_id="611" value="1"/>
        <scored_item item_id="356" value="1"/>
        <scored_item item_id="612" value="1"/>
        <scored_item item_id="357" value="1"/>
        <scored_item item_id="613" value="1"/>
        <scored_item item_id="614" value="1"/>
        <scored_item item_id="359" value="1"/>
        <scored_item item_id="615" value="1"/>
        <scored_item item_id="616" value="1"/>
        <scored_item item_id="361" value="1"/>
        <scored_item item_id="617" value="1"/>
        <scored_item item_id="364" value="1"/>
        <scored_item item_id="365" value="1"/>
        <scored_item item_id="366" value="1"/>
        <scored_item item_id="372" value="1"/>
        <scored_item item_id="373" value="1"/>
        <scored_item item_id="374" value="1"/>
        <scored_item item_id="635" value="1"/>
        <scored_item item_id="636" value="1"/>
        <scored_item item_id="644" value="1"/>
        <scored_item item_id="648" value="1"/>
        <scored_item item_id="652" value="1"/>
        <scored_item item_id="665" value="1"/>
        <scored_item item_id="668" value="1"/>
        <scored_item item_id="669" value="1"/>
        <scored_item item_id="670" value="1"/>
        <scored_item item_id="675" value="1"/>
        <scored_item item_id="676" value="1"/>
        <scored_item item_id="677" value="1"/>
        <scored_item item_id="678" value="1"/>
        <scored_item item_id="685" value="1"/>
        <scored_item item_id="252" value="1"/>
        <scored_item item_id="253" value="1"/>
        <scored_item item_id="254" value="1"/>
      </scoring_item>
      <scoring_item item_id="195">
        <scored_item item_id="17" value="1"/>
        <scored_item item_id="68" value="1"/>
        <scored_item item_id="73" value="1"/>
        <scored_item item_id="74" value="1"/>
        <scored_item item_id="12" value="1"/>
        <scored_item item_id="253" value="1"/>
      </scoring_item>
      <scoring_item item_id="197">
        <scored_item item_id="2" value="1"/>
        <scored_item item_id="4" value="1"/>
        <scored_item item_id="644" value="1"/>
        <scored_item item_id="5" value="1"/>
        <scored_item item_id="6" value="1"/>
        <scored_item item_id="648" value="1"/>
        <scored_item item_id="9" value="3"/>
        <scored_item item_id="10" value="1"/>
        <scored_item item_id="12" value="1"/>
        <scored_item item_id="17" value="1"/>
        <scored_item item_id="19" value="1"/>
        <scored_item item_id="20" value="1"/>
        <scored_item item_id="21" value="1"/>
        <scored_item item_id="22" value="1"/>
        <scored_item item_id="23" value="1"/>
        <scored_item item_id="24" value="3"/>
        <scored_item item_id="25" value="1"/>
        <scored_item item_id="26" value="1"/>
        <scored_item item_id="668" value="1"/>
        <scored_item item_id="669" value="1"/>
        <scored_item item_id="30" value="4"/>
        <scored_item item_id="670" value="1"/>
        <scored_item item_id="32" value="1"/>
        <scored_item item_id="33" value="1"/>
        <scored_item item_id="34" value="1"/>
        <scored_item item_id="37" value="1"/>
        <scored_item item_id="296" value="1"/>
        <scored_item item_id="40" value="1"/>
        <scored_item item_id="42" value="1"/>
        <scored_item item_id="47" value="1"/>
        <scored_item item_id="48" value="1"/>
        <scored_item item_id="316" value="1"/>
        <scored_item item_id="60" value="1"/>
        <scored_item item_id="61" value="1"/>
        <scored_item item_id="62" value="1"/>
        <scored_item item_id="318" value="4"/>
        <scored_item item_id="319" value="1"/>
        <scored_item item_id="63" value="1"/>
        <scored_item item_id="64" value="1"/>
        <scored_item item_id="321" value="1"/>
        <scored_item item_id="323" value="1"/>
        <scored_item item_id="67" value="1"/>
        <scored_item item_id="68" value="1"/>
        <scored_item item_id="324" value="1"/>
        <scored_item item_id="69" value="1"/>
        <scored_item item_id="72" value="1"/>
        <scored_item item_id="74" value="1"/>
        <scored_item item_id="76" value="1"/>
        <scored_item item_id="600" value="1"/>
        <scored_item item_id="602" value="1"/>
        <scored_item item_id="605" value="1"/>
        <scored_item item_id="350" value="1"/>
        <scored_item item_id="606" value="1"/>
        <scored_item item_id="354" value="1"/>
        <scored_item item_id="356" value="1"/>
        <scored_item item_id="357" value="1"/>
        <scored_item item_id="613" value="1"/>
        <scored_item item_id="614" value="1"/>
        <scored_item item_id="615" value="1"/>
        <scored_item item_id="616" value="1"/>
        <scored_item item_id="365" value="1"/>
        <scored_item item_id="366" value="1"/>
        <scored_item item_id="373" value="1"/>
        <scored_item item_id="374" value="1"/>
        <scored_item item_id="250" value="1"/>
        <scored_item item_id="252" value="1"/>
        <scored_item item_id="253" value="1"/>
        <scored_item item_id="254" value="1"/>
      </scoring_item>
      <scoring_item item_id="198">
        <scored_item item_id="257" value="1"/>
        <scored_item item_id="2" value="1"/>
        <scored_item item_id="258" value="1"/>
        <scored_item item_id="3" value="1"/>
        <scored_item item_id="259" value="1"/>
        <scored_item item_id="6" value="1"/>
        <scored_item item_id="7" value="1"/>
        <scored_item item_id="8" value="1"/>
        <scored_item item_id="9" value="3"/>
        <scored_item item_id="10" value="1"/>
        <scored_item item_id="11" value="1"/>
        <scored_item item_id="13" value="1"/>
        <scored_item item_id="14" value="1"/>
        <scored_item item_id="16" value="1"/>
        <scored_item item_id="23" value="1"/>
        <scored_item item_id="24" value="1"/>
        <scored_item item_id="25" value="1"/>
        <scored_item item_id="27" value="1"/>
        <scored_item item_id="28" value="1"/>
        <scored_item item_id="29" value="1"/>
        <scored_item item_id="30" value="1"/>
        <scored_item item_id="31" value="1"/>
        <scored_item item_id="288" value="1"/>
        <scored_item item_id="33" value="1"/>
        <scored_item item_id="35" value="1"/>
        <scored_item item_id="36" value="1"/>
        <scored_item item_id="38" value="1"/>
        <scored_item item_id="296" value="1"/>
        <scored_item item_id="40" value="1"/>
        <scored_item item_id="41" value="1"/>
        <scored_item item_id="42" value="1"/>
        <scored_item item_id="43" value="1"/>
        <scored_item item_id="44" value="1"/>
        <scored_item item_id="45" value="1"/>
        <scored_item item_id="46" value="1"/>
        <scored_item item_id="47" value="1"/>
        <scored_item item_id="48" value="1"/>
        <scored_item item_id="49" value="1"/>
        <scored_item item_id="50" value="1"/>
        <scored_item item_id="51" value="1"/>
        <scored_item item_id="52" value="1"/>
        <scored_item item_id="53" value="1"/>
        <scored_item item_id="54" value="1"/>
        <scored_item item_id="55" value="1"/>
        <scored_item item_id="56" value="1"/>
        <scored_item item_id="57" value="1"/>
        <scored_item item_id="313" value="1"/>
        <scored_item item_id="58" value="1"/>
        <scored_item item_id="59" value="1"/>
        <scored_item item_id="315" value="1"/>
        <scored_item item_id="316" value="1"/>
        <scored_item item_id="60" value="1"/>
        <scored_item item_id="61" value="1"/>
        <scored_item item_id="62" value="1"/>
        <scored_item item_id="318" value="1"/>
        <scored_item item_id="63" value="1"/>
        <scored_item item_id="319" value="3"/>
        <scored_item item_id="64" value="1"/>
        <scored_item item_id="65" value="1"/>
        <scored_item item_id="66" value="1"/>
        <scored_item item_id="323" value="1"/>
        <scored_item item_id="67" value="1"/>
        <scored_item item_id="324" value="1"/>
        <scored_item item_id="325" value="1"/>
        <scored_item item_id="69" value="1"/>
        <scored_item item_id="326" value="1"/>
        <scored_item item_id="70" value="1"/>
        <scored_item item_id="71" value="1"/>
        <scored_item item_id="72" value="1"/>
        <scored_item item_id="73" value="1"/>
        <scored_item item_id="74" value="1"/>
        <scored_item item_id="77" value="1"/>
        <scored_item item_id="602" value="1"/>
        <scored_item item_id="603" value="1"/>
        <scored_item item_id="348" value="1"/>
        <scored_item item_id="604" value="1"/>
        <scored_item item_id="605" value="3"/>
        <scored_item item_id="350" value="1"/>
        <scored_item item_id="606" value="1"/>
        <scored_item item_id="351" value="1"/>
        <scored_item item_id="607" value="1"/>
        <scored_item item_id="608" value="1"/>
        <scored_item item_id="352" value="1"/>
        <scored_item item_id="609" value="1"/>
        <scored_item item_id="353" value="1"/>
        <scored_item item_id="610" value="1"/>
        <scored_item item_id="611" value="1"/>
        <scored_item item_id="612" value="1"/>
        <scored_item item_id="614" value="1"/>
        <scored_item item_id="359" value="1"/>
        <scored_item item_id="361" value="1"/>
        <scored_item item_id="617" value="1"/>
        <scored_item item_id="364" value="1"/>
        <scored_item item_id="365" value="1"/>
        <scored_item item_id="372" value="1"/>
        <scored_item item_id="374" value="1"/>
        <scored_item item_id="635" value="1"/>
        <scored_item item_id="636" value="1"/>
        <scored_item item_id="652" value="1"/>
        <scored_item item_id="665" value="1"/>
        <scored_item item_id="668" value="1"/>
        <scored_item item_id="675" value="1"/>
        <scored_item item_id="676" value="1"/>
        <scored_item item_id="677" value="1"/>
        <scored_item item_id="678" value="1"/>
        <scored_item item_id="685" value="1"/>
        <scored_item item_id="252" value="1"/>
      </scoring_item>
      <scoring_item item_id="200">
        <scored_item item_id="288" value="1"/>
        <scored_item item_id="2" value="1"/>
        <scored_item item_id="66" value="1"/>
        <scored_item item_id="354" value="1"/>
        <scored_item item_id="68" value="1"/>
        <scored_item item_id="4" value="1"/>
        <scored_item item_id="325" value="1"/>
        <scored_item item_id="5" value="1"/>
        <scored_item item_id="6" value="1"/>
        <scored_item item_id="70" value="1"/>
        <scored_item item_id="71" value="1"/>
        <scored_item item_id="72" value="1"/>
        <scored_item item_id="73" value="1"/>
        <scored_item item_id="11" value="1"/>
        <scored_item item_id="12" value="1"/>
        <scored_item item_id="13" value="1"/>
        <scored_item item_id="77" value="1"/>
        <scored_item item_id="16" value="1"/>
        <scored_item item_id="17" value="1"/>
        <scored_item item_id="19" value="1"/>
        <scored_item item_id="22" value="1"/>
        <scored_item item_id="313" value="1"/>
        <scored_item item_id="635" value="3"/>
        <scored_item item_id="254" value="1"/>
      </scoring_item>
      <scoring_item item_id="201">
        <scored_item item_id="257" value="1"/>
        <scored_item item_id="2" value="1"/>
        <scored_item item_id="258" value="1"/>
        <scored_item item_id="3" value="1"/>
        <scored_item item_id="259" value="1"/>
        <scored_item item_id="4" value="1"/>
        <scored_item item_id="5" value="1"/>
        <scored_item item_id="6" value="1"/>
        <scored_item item_id="7" value="1"/>
        <scored_item item_id="8" value="1"/>
        <scored_item item_id="9" value="1"/>
        <scored_item item_id="10" value="1"/>
        <scored_item item_id="14" value="1"/>
        <scored_item item_id="19" value="1"/>
        <scored_item item_id="20" value="1"/>
        <scored_item item_id="21" value="1"/>
        <scored_item item_id="22" value="1"/>
        <scored_item item_id="23" value="1"/>
        <scored_item item_id="24" value="1"/>
        <scored_item item_id="25" value="1"/>
        <scored_item item_id="26" value="1"/>
        <scored_item item_id="27" value="1"/>
        <scored_item item_id="28" value="1"/>
        <scored_item item_id="29" value="1"/>
        <scored_item item_id="30" value="1"/>
        <scored_item item_id="31" value="1"/>
        <scored_item item_id="32" value="1"/>
        <scored_item item_id="288" value="1"/>
        <scored_item item_id="33" value="1"/>
        <scored_item item_id="34" value="1"/>
        <scored_item item_id="35" value="1"/>
        <scored_item item_id="36" value="1"/>
        <scored_item item_id="37" value="1"/>
        <scored_item item_id="38" value="1"/>
        <scored_item item_id="40" value="1"/>
        <scored_item item_id="296" value="1"/>
        <scored_item item_id="41" value="1"/>
        <scored_item item_id="42" value="1"/>
        <scored_item item_id="43" value="1"/>
        <scored_item item_id="44" value="1"/>
        <scored_item item_id="45" value="1"/>
        <scored_item item_id="46" value="1"/>
        <scored_item item_id="47" value="1"/>
        <scored_item item_id="48" value="1"/>
        <scored_item item_id="49" value="1"/>
        <scored_item item_id="50" value="1"/>
        <scored_item item_id="51" value="1"/>
        <scored_item item_id="52" value="1"/>
        <scored_item item_id="53" value="1"/>
        <scored_item item_id="54" value="1"/>
        <scored_item item_id="55" value="1"/>
        <scored_item item_id="56" value="1"/>
        <scored_item item_id="57" value="1"/>
        <scored_item item_id="313" value="1"/>
        <scored_item item_id="58" value="1"/>
        <scored_item item_id="59" value="1"/>
        <scored_item item_id="315" value="1"/>
        <scored_item item_id="60" value="1"/>
        <scored_item item_id="316" value="1"/>
        <scored_item item_id="61" value="1"/>
        <scored_item item_id="62" value="1"/>
        <scored_item item_id="318" value="1"/>
        <scored_item item_id="319" value="1"/>
        <scored_item item_id="63" value="1"/>
        <scored_item item_id="64" value="1"/>
        <scored_item item_id="65" value="1"/>
        <scored_item item_id="321" value="1"/>
        <scored_item item_id="323" value="1"/>
        <scored_item item_id="67" value="1"/>
        <scored_item item_id="324" value="1"/>
        <scored_item item_id="325" value="1"/>
        <scored_item item_id="69" value="1"/>
        <scored_item item_id="326" value="1"/>
        <scored_item item_id="74" value="1"/>
        <scored_item item_id="76" value="1"/>
        <scored_item item_id="600" value="1"/>
        <scored_item item_id="602" value="1"/>
        <scored_item item_id="603" value="1"/>
        <scored_item item_id="348" value="1"/>
        <scored_item item_id="604" value="1"/>
        <scored_item item_id="605" value="1"/>
        <scored_item item_id="350" value="1"/>
        <scored_item item_id="606" value="1"/>
        <scored_item item_id="351" value="1"/>
        <scored_item item_id="607" value="1"/>
        <scored_item item_id="352" value="1"/>
        <scored_item item_id="608" value="1"/>
        <scored_item item_id="353" value="1"/>
        <scored_item item_id="609" value="1"/>
        <scored_item item_id="354" value="1"/>
        <scored_item item_id="610" value="1"/>
        <scored_item item_id="611" value="1"/>
        <scored_item item_id="356" value="1"/>
        <scored_item item_id="612" value="1"/>
        <scored_item item_id="357" value="1"/>
        <scored_item item_id="613" value="1"/>
        <scored_item item_id="614" value="1"/>
        <scored_item item_id="359" value="1"/>
        <scored_item item_id="615" value="1"/>
        <scored_item item_id="616" value="1"/>
        <scored_item item_id="361" value="1"/>
        <scored_item item_id="617" value="1"/>
        <scored_item item_id="364" value="1"/>
        <scored_item item_id="365" value="1"/>
        <scored_item item_id="366" value="1"/>
        <scored_item item_id="372" value="1"/>
        <scored_item item_id="373" value="1"/>
        <scored_item item_id="374" value="1"/>
        <scored_item item_id="635" value="1"/>
        <scored_item item_id="636" value="1"/>
        <scored_item item_id="644" value="1"/>
        <scored_item item_id="648" value="1"/>
        <scored_item item_id="652" value="1"/>
        <scored_item item_id="665" value="1"/>
        <scored_item item_id="668" value="1"/>
        <scored_item item_id="669" value="1"/>
        <scored_item item_id="670" value="1"/>
        <scored_item item_id="675" value="1"/>
        <scored_item item_id="676" value="1"/>
        <scored_item item_id="677" value="1"/>
        <scored_item item_id="678" value="1"/>
        <scored_item item_id="685" value="1"/>
        <scored_item item_id="250" value="1"/>
        <scored_item item_id="252" value="1"/>
        <scored_item item_id="253" value="1"/>
        <scored_item item_id="254" value="1"/>
      </scoring_item>
      <scoring_item item_id="204">
        <scored_item item_id="257" value="1"/>
        <scored_item item_id="2" value="1"/>
        <scored_item item_id="258" value="1"/>
        <scored_item item_id="3" value="1"/>
        <scored_item item_id="259" value="1"/>
        <scored_item item_id="4" value="1"/>
        <scored_item item_id="5" value="1"/>
        <scored_item item_id="6" value="1"/>
        <scored_item item_id="7" value="3"/>
        <scored_item item_id="8" value="1"/>
        <scored_item item_id="9" value="3"/>
        <scored_item item_id="10" value="1"/>
        <scored_item item_id="11" value="1"/>
        <scored_item item_id="12" value="1"/>
        <scored_item item_id="13" value="1"/>
        <scored_item item_id="14" value="1"/>
        <scored_item item_id="16" value="1"/>
        <scored_item item_id="21" value="1"/>
        <scored_item item_id="22" value="1"/>
        <scored_item item_id="23" value="1"/>
        <scored_item item_id="24" value="1"/>
        <scored_item item_id="25" value="1"/>
        <scored_item item_id="26" value="1"/>
        <scored_item item_id="29" value="1"/>
        <scored_item item_id="30" value="1"/>
        <scored_item item_id="31" value="1"/>
        <scored_item item_id="288" value="1"/>
        <scored_item item_id="32" value="1"/>
        <scored_item item_id="33" value="1"/>
        <scored_item item_id="35" value="1"/>
        <scored_item item_id="36" value="1"/>
        <scored_item item_id="38" value="1"/>
        <scored_item item_id="296" value="1"/>
        <scored_item item_id="40" value="1"/>
        <scored_item item_id="41" value="1"/>
        <scored_item item_id="42" value="1"/>
        <scored_item item_id="51" value="1"/>
        <scored_item item_id="52" value="1"/>
        <scored_item item_id="53" value="1"/>
        <scored_item item_id="55" value="3"/>
        <scored_item item_id="56" value="1"/>
        <scored_item item_id="57" value="1"/>
        <scored_item item_id="313" value="1"/>
        <scored_item item_id="58" value="1"/>
        <scored_item item_id="315" value="1"/>
        <scored_item item_id="316" value="1"/>
        <scored_item item_id="318" value="1"/>
        <scored_item item_id="63" value="1"/>
        <scored_item item_id="64" value="1"/>
        <scored_item item_id="65" value="1"/>
        <scored_item item_id="66" value="1"/>
        <scored_item item_id="67" value="1"/>
        <scored_item item_id="69" value="1"/>
        <scored_item item_id="70" value="1"/>
        <scored_item item_id="71" value="1"/>
        <scored_item item_id="72" value="1"/>
        <scored_item item_id="73" value="1"/>
        <scored_item item_id="74" value="1"/>
        <scored_item item_id="76" value="1"/>
        <scored_item item_id="77" value="1"/>
        <scored_item item_id="600" value="1"/>
        <scored_item item_id="602" value="3"/>
        <scored_item item_id="603" value="1"/>
        <scored_item item_id="604" value="1"/>
        <scored_item item_id="605" value="1"/>
        <scored_item item_id="350" value="1"/>
        <scored_item item_id="606" value="1"/>
        <scored_item item_id="607" value="1"/>
        <scored_item item_id="351" value="1"/>
        <scored_item item_id="352" value="1"/>
        <scored_item item_id="354" value="1"/>
        <scored_item item_id="610" value="1"/>
        <scored_item item_id="611" value="1"/>
        <scored_item item_id="356" value="1"/>
        <scored_item item_id="612" value="1"/>
        <scored_item item_id="357" value="1"/>
        <scored_item item_id="613" value="1"/>
        <scored_item item_id="614" value="1"/>
        <scored_item item_id="359" value="1"/>
        <scored_item item_id="615" value="1"/>
        <scored_item item_id="616" value="1"/>
        <scored_item item_id="617" value="1"/>
        <scored_item item_id="364" value="1"/>
        <scored_item item_id="365" value="1"/>
        <scored_item item_id="372" value="1"/>
        <scored_item item_id="373" value="1"/>
        <scored_item item_id="374" value="1"/>
        <scored_item item_id="635" value="1"/>
        <scored_item item_id="644" value="1"/>
        <scored_item item_id="648" value="1"/>
        <scored_item item_id="652" value="1"/>
        <scored_item item_id="665" value="1"/>
        <scored_item item_id="670" value="1"/>
        <scored_item item_id="676" value="1"/>
        <scored_item item_id="677" value="1"/>
        <scored_item item_id="678" value="1"/>
        <scored_item item_id="685" value="1"/>
        <scored_item item_id="250" value="1"/>
        <scored_item item_id="252" value="1"/>
        <scored_item item_id="253" value="1"/>
      </scoring_item>
      <scoring_item item_id="205">
        <scored_item item_id="2" value="1"/>
        <scored_item item_id="7" value="1"/>
        <scored_item item_id="8" value="1"/>
        <scored_item item_id="9" value="1"/>
        <scored_item item_id="14" value="1"/>
        <scored_item item_id="17" value="1"/>
        <scored_item item_id="19" value="1"/>
        <scored_item item_id="20" value="1"/>
        <scored_item item_id="21" value="1"/>
        <scored_item item_id="25" value="1"/>
        <scored_item item_id="27" value="1"/>
        <scored_item item_id="28" value="1"/>
        <scored_item item_id="668" value="1"/>
        <scored_item item_id="29" value="1"/>
        <scored_item item_id="669" value="1"/>
        <scored_item item_id="32" value="1"/>
        <scored_item item_id="34" value="1"/>
        <scored_item item_id="675" value="1"/>
        <scored_item item_id="37" value="1"/>
        <scored_item item_id="677" value="3"/>
        <scored_item item_id="41" value="1"/>
        <scored_item item_id="43" value="1"/>
        <scored_item item_id="44" value="1"/>
        <scored_item item_id="45" value="1"/>
        <scored_item item_id="46" value="1"/>
        <scored_item item_id="47" value="1"/>
        <scored_item item_id="48" value="1"/>
        <scored_item item_id="49" value="1"/>
        <scored_item item_id="50" value="1"/>
        <scored_item item_id="53" value="1"/>
        <scored_item item_id="54" value="1"/>
        <scored_item item_id="55" value="1"/>
        <scored_item item_id="56" value="1"/>
        <scored_item item_id="57" value="1"/>
        <scored_item item_id="315" value="1"/>
        <scored_item item_id="59" value="1"/>
        <scored_item item_id="60" value="1"/>
        <scored_item item_id="61" value="1"/>
        <scored_item item_id="62" value="1"/>
        <scored_item item_id="318" value="1"/>
        <scored_item item_id="319" value="1"/>
        <scored_item item_id="64" value="1"/>
        <scored_item item_id="321" value="1"/>
        <scored_item item_id="323" value="1"/>
        <scored_item item_id="68" value="1"/>
        <scored_item item_id="324" value="1"/>
        <scored_item item_id="325" value="1"/>
        <scored_item item_id="326" value="1"/>
        <scored_item item_id="76" value="1"/>
        <scored_item item_id="602" value="1"/>
        <scored_item item_id="603" value="1"/>
        <scored_item item_id="348" value="1"/>
        <scored_item item_id="608" value="1"/>
        <scored_item item_id="353" value="1"/>
        <scored_item item_id="609" value="1"/>
        <scored_item item_id="354" value="1"/>
        <scored_item item_id="356" value="3"/>
        <scored_item item_id="613" value="1"/>
        <scored_item item_id="614" value="1"/>
        <scored_item item_id="359" value="1"/>
        <scored_item item_id="361" value="1"/>
        <scored_item item_id="366" value="1"/>
        <scored_item item_id="373" value="1"/>
        <scored_item item_id="374" value="1"/>
        <scored_item item_id="636" value="1"/>
        <scored_item item_id="254" value="1"/>
      </scoring_item>
      <scoring_item item_id="207">
        <scored_item item_id="257" value="1"/>
        <scored_item item_id="258" value="1"/>
        <scored_item item_id="3" value="1"/>
        <scored_item item_id="259" value="1"/>
        <scored_item item_id="4" value="1"/>
        <scored_item item_id="5" value="1"/>
        <scored_item item_id="6" value="1"/>
        <scored_item item_id="7" value="1"/>
        <scored_item item_id="8" value="1"/>
        <scored_item item_id="9" value="1"/>
        <scored_item item_id="10" value="1"/>
        <scored_item item_id="11" value="1"/>
        <scored_item item_id="12" value="1"/>
        <scored_item item_id="13" value="1"/>
        <scored_item item_id="14" value="1"/>
        <scored_item item_id="16" value="1"/>
        <scored_item item_id="17" value="1"/>
        <scored_item item_id="19" value="1"/>
        <scored_item item_id="20" value="1"/>
        <scored_item item_id="21" value="1"/>
        <scored_item item_id="22" value="1"/>
        <scored_item item_id="23" value="1"/>
        <scored_item item_id="24" value="1"/>
        <scored_item item_id="25" value="1"/>
        <scored_item item_id="26" value="1"/>
        <scored_item item_id="27" value="1"/>
        <scored_item item_id="28" value="1"/>
        <scored_item item_id="29" value="1"/>
        <scored_item item_id="30" value="1"/>
        <scored_item item_id="31" value="1"/>
        <scored_item item_id="288" value="1"/>
        <scored_item item_id="32" value="1"/>
        <scored_item item_id="33" value="1"/>
        <scored_item item_id="34" value="1"/>
        <scored_item item_id="35" value="1"/>
        <scored_item item_id="36" value="1"/>
        <scored_item item_id="37" value="1"/>
        <scored_item item_id="38" value="1"/>
        <scored_item item_id="296" value="1"/>
        <scored_item item_id="40" value="1"/>
        <scored_item item_id="41" value="1"/>
        <scored_item item_id="42" value="1"/>
        <scored_item item_id="51" value="1"/>
        <scored_item item_id="52" value="1"/>
        <scored_item item_id="53" value="1"/>
        <scored_item item_id="54" value="1"/>
        <scored_item item_id="55" value="1"/>
        <scored_item item_id="56" value="1"/>
        <scored_item item_id="57" value="1"/>
        <scored_item item_id="313" value="1"/>
        <scored_item item_id="58" value="1"/>
        <scored_item item_id="315" value="1"/>
        <scored_item item_id="59" value="1"/>
        <scored_item item_id="316" value="1"/>
        <scored_item item_id="60" value="1"/>
        <scored_item item_id="318" value="1"/>
        <scored_item item_id="319" value="1"/>
        <scored_item item_id="63" value="1"/>
        <scored_item item_id="64" value="1"/>
        <scored_item item_id="321" value="1"/>
        <scored_item item_id="65" value="1"/>
        <scored_item item_id="66" value="1"/>
        <scored_item item_id="323" value="1"/>
        <scored_item item_id="67" value="1"/>
        <scored_item item_id="324" value="1"/>
        <scored_item item_id="68" value="1"/>
        <scored_item item_id="325" value="1"/>
        <scored_item item_id="69" value="1"/>
        <scored_item item_id="326" value="1"/>
        <scored_item item_id="70" value="1"/>
        <scored_item item_id="71" value="1"/>
        <scored_item item_id="72" value="1"/>
        <scored_item item_id="73" value="1"/>
        <scored_item item_id="74" value="1"/>
        <scored_item item_id="76" value="1"/>
        <scored_item item_id="77" value="1"/>
        <scored_item item_id="600" value="1"/>
        <scored_item item_id="602" value="1"/>
        <scored_item item_id="603" value="1"/>
        <scored_item item_id="348" value="1"/>
        <scored_item item_id="604" value="1"/>
        <scored_item item_id="605" value="1"/>
        <scored_item item_id="350" value="1"/>
        <scored_item item_id="606" value="1"/>
        <scored_item item_id="351" value="1"/>
        <scored_item item_id="607" value="1"/>
        <scored_item item_id="352" value="1"/>
        <scored_item item_id="608" value="1"/>
        <scored_item item_id="353" value="1"/>
        <scored_item item_id="609" value="1"/>
        <scored_item item_id="610" value="1"/>
        <scored_item item_id="611" value="1"/>
        <scored_item item_id="356" value="1"/>
        <scored_item item_id="612" value="1"/>
        <scored_item item_id="357" value="1"/>
        <scored_item item_id="613" value="1"/>
        <scored_item item_id="614" value="1"/>
        <scored_item item_id="615" value="1"/>
        <scored_item item_id="616" value="1"/>
        <scored_item item_id="617" value="1"/>
        <scored_item item_id="364" value="1"/>
        <scored_item item_id="365" value="1"/>
        <scored_item item_id="366" value="1"/>
        <scored_item item_id="372" value="1"/>
        <scored_item item_id="635" value="1"/>
        <scored_item item_id="636" value="1"/>
        <scored_item item_id="644" value="1"/>
        <scored_item item_id="648" value="1"/>
        <scored_item item_id="652" value="1"/>
        <scored_item item_id="665" value="1"/>
        <scored_item item_id="668" value="1"/>
        <scored_item item_id="669" value="1"/>
        <scored_item item_id="670" value="1"/>
        <scored_item item_id="675" value="1"/>
        <scored_item item_id="676" value="1"/>
        <scored_item item_id="677" value="1"/>
        <scored_item item_id="678" value="1"/>
        <scored_item item_id="685" value="1"/>
        <scored_item item_id="250" value="1"/>
        <scored_item item_id="252" value="1"/>
        <scored_item item_id="253" value="1"/>
        <scored_item item_id="254" value="1"/>
      </scoring_item>
      <scoring_item item_id="208">
        <scored_item item_id="2" value="1"/>
        <scored_item item_id="354" value="1"/>
        <scored_item item_id="359" value="1"/>
        <scored_item item_id="361" value="1"/>
        <scored_item item_id="43" value="1"/>
        <scored_item item_id="44" value="1"/>
        <scored_item item_id="76" value="1"/>
        <scored_item item_id="45" value="1"/>
        <scored_item item_id="46" value="1"/>
        <scored_item item_id="47" value="1"/>
        <scored_item item_id="48" value="1"/>
        <scored_item item_id="49" value="1"/>
        <scored_item item_id="50" value="1"/>
        <scored_item item_id="373" value="1"/>
        <scored_item item_id="374" value="1"/>
        <scored_item item_id="61" value="1"/>
        <scored_item item_id="62" value="1"/>
      </scoring_item>
      <scoring_item item_id="210">
        <scored_item item_id="324" value="1"/>
        <scored_item item_id="9" value="3"/>
        <scored_item item_id="74" value="1"/>
        <scored_item item_id="10" value="1"/>
        <scored_item item_id="11" value="1"/>
        <scored_item item_id="76" value="1"/>
        <scored_item item_id="652" value="1"/>
        <scored_item item_id="77" value="1"/>
        <scored_item item_id="14" value="3"/>
        <scored_item item_id="20" value="1"/>
        <scored_item item_id="24" value="1"/>
        <scored_item item_id="27" value="1"/>
        <scored_item item_id="603" value="1"/>
        <scored_item item_id="605" value="3"/>
        <scored_item item_id="670" value="1"/>
        <scored_item item_id="31" value="1"/>
        <scored_item item_id="608" value="3"/>
        <scored_item item_id="34" value="1"/>
        <scored_item item_id="610" value="1"/>
        <scored_item item_id="35" value="1"/>
        <scored_item item_id="611" value="1"/>
        <scored_item item_id="675" value="1"/>
        <scored_item item_id="36" value="1"/>
        <scored_item item_id="612" value="1"/>
        <scored_item item_id="676" value="1"/>
        <scored_item item_id="613" value="1"/>
        <scored_item item_id="38" value="1"/>
        <scored_item item_id="678" value="1"/>
        <scored_item item_id="615" value="1"/>
        <scored_item item_id="40" value="1"/>
        <scored_item item_id="41" value="1"/>
        <scored_item item_id="42" value="1"/>
        <scored_item item_id="365" value="1"/>
        <scored_item item_id="366" value="1"/>
        <scored_item item_id="51" value="1"/>
        <scored_item item_id="59" value="1"/>
        <scored_item item_id="316" value="1"/>
        <scored_item item_id="252" value="1"/>
        <scored_item item_id="63" value="1"/>
      </scoring_item>
      <scoring_item item_id="211">
        <scored_item item_id="608" value="3"/>
        <scored_item item_id="609" value="1"/>
        <scored_item item_id="610" value="1"/>
        <scored_item item_id="2" value="1"/>
        <scored_item item_id="675" value="1"/>
        <scored_item item_id="614" value="1"/>
        <scored_item item_id="9" value="3"/>
        <scored_item item_id="361" value="1"/>
        <scored_item item_id="364" value="1"/>
        <scored_item item_id="77" value="1"/>
        <scored_item item_id="14" value="3"/>
        <scored_item item_id="49" value="1"/>
        <scored_item item_id="51" value="1"/>
        <scored_item item_id="52" value="1"/>
        <scored_item item_id="21" value="1"/>
        <scored_item item_id="23" value="1"/>
        <scored_item item_id="27" value="1"/>
        <scored_item item_id="603" value="1"/>
        <scored_item item_id="60" value="1"/>
        <scored_item item_id="29" value="1"/>
        <scored_item item_id="605" value="3"/>
        <scored_item item_id="63" value="1"/>
      </scoring_item>
      <scoring_item item_id="212">
        <scored_item item_id="321" value="1"/>
        <scored_item item_id="65" value="1"/>
        <scored_item item_id="2" value="1"/>
        <scored_item item_id="648" value="1"/>
        <scored_item item_id="9" value="3"/>
        <scored_item item_id="77" value="1"/>
        <scored_item item_id="14" value="3"/>
        <scored_item item_id="23" value="1"/>
        <scored_item item_id="25" value="1"/>
        <scored_item item_id="27" value="1"/>
        <scored_item item_id="603" value="1"/>
        <scored_item item_id="668" value="1"/>
        <scored_item item_id="29" value="1"/>
        <scored_item item_id="605" value="1"/>
        <scored_item item_id="608" value="3"/>
        <scored_item item_id="32" value="1"/>
        <scored_item item_id="609" value="1"/>
        <scored_item item_id="610" value="1"/>
        <scored_item item_id="37" value="1"/>
        <scored_item item_id="38" value="1"/>
        <scored_item item_id="614" value="1"/>
        <scored_item item_id="359" value="1"/>
        <scored_item item_id="40" value="1"/>
        <scored_item item_id="361" value="1"/>
        <scored_item item_id="44" value="1"/>
        <scored_item item_id="364" value="1"/>
        <scored_item item_id="685" value="1"/>
        <scored_item item_id="46" value="1"/>
        <scored_item item_id="47" value="1"/>
        <scored_item item_id="48" value="1"/>
        <scored_item item_id="51" value="1"/>
        <scored_item item_id="52" value="1"/>
        <scored_item item_id="374" value="1"/>
        <scored_item item_id="60" value="1"/>
        <scored_item item_id="61" value="1"/>
        <scored_item item_id="62" value="1"/>
        <scored_item item_id="318" value="1"/>
        <scored_item item_id="63" value="1"/>
      </scoring_item>
      <scoring_item item_id="213">
        <scored_item item_id="257" value="1"/>
        <scored_item item_id="258" value="1"/>
        <scored_item item_id="3" value="1"/>
        <scored_item item_id="259" value="1"/>
        <scored_item item_id="4" value="1"/>
        <scored_item item_id="5" value="1"/>
        <scored_item item_id="6" value="1"/>
        <scored_item item_id="7" value="1"/>
        <scored_item item_id="8" value="1"/>
        <scored_item item_id="9" value="3"/>
        <scored_item item_id="10" value="1"/>
        <scored_item item_id="12" value="1"/>
        <scored_item item_id="13" value="1"/>
        <scored_item item_id="14" value="1"/>
        <scored_item item_id="16" value="1"/>
        <scored_item item_id="17" value="1"/>
        <scored_item item_id="19" value="1"/>
        <scored_item item_id="22" value="1"/>
        <scored_item item_id="25" value="1"/>
        <scored_item item_id="26" value="1"/>
        <scored_item item_id="28" value="1"/>
        <scored_item item_id="30" value="1"/>
        <scored_item item_id="288" value="1"/>
        <scored_item item_id="32" value="1"/>
        <scored_item item_id="33" value="1"/>
        <scored_item item_id="35" value="1"/>
        <scored_item item_id="36" value="1"/>
        <scored_item item_id="38" value="1"/>
        <scored_item item_id="296" value="1"/>
        <scored_item item_id="40" value="1"/>
        <scored_item item_id="41" value="1"/>
        <scored_item item_id="42" value="1"/>
        <scored_item item_id="43" value="1"/>
        <scored_item item_id="45" value="1"/>
        <scored_item item_id="50" value="1"/>
        <scored_item item_id="51" value="1"/>
        <scored_item item_id="52" value="1"/>
        <scored_item item_id="53" value="1"/>
        <scored_item item_id="54" value="1"/>
        <scored_item item_id="55" value="1"/>
        <scored_item item_id="56" value="1"/>
        <scored_item item_id="57" value="1"/>
        <scored_item item_id="313" value="1"/>
        <scored_item item_id="58" value="1"/>
        <scored_item item_id="315" value="1"/>
        <scored_item item_id="60" value="3"/>
        <scored_item item_id="318" value="3"/>
        <scored_item item_id="319" value="1"/>
        <scored_item item_id="63" value="1"/>
        <scored_item item_id="64" value="1"/>
        <scored_item item_id="66" value="1"/>
        <scored_item item_id="323" value="1"/>
        <scored_item item_id="67" value="1"/>
        <scored_item item_id="324" value="1"/>
        <scored_item item_id="68" value="1"/>
        <scored_item item_id="325" value="1"/>
        <scored_item item_id="69" value="1"/>
        <scored_item item_id="326" value="1"/>
        <scored_item item_id="70" value="1"/>
        <scored_item item_id="71" value="1"/>
        <scored_item item_id="72" value="1"/>
        <scored_item item_id="73" value="1"/>
        <scored_item item_id="74" value="1"/>
        <scored_item item_id="76" value="1"/>
        <scored_item item_id="77" value="1"/>
        <scored_item item_id="600" value="1"/>
        <scored_item item_id="602" value="1"/>
        <scored_item item_id="603" value="1"/>
        <scored_item item_id="348" value="1"/>
        <scored_item item_id="604" value="1"/>
        <scored_item item_id="605" value="3"/>
        <scored_item item_id="350" value="1"/>
        <scored_item item_id="606" value="1"/>
        <scored_item item_id="351" value="1"/>
        <scored_item item_id="607" value="1"/>
        <scored_item item_id="352" value="1"/>
        <scored_item item_id="608" value="3"/>
        <scored_item item_id="353" value="1"/>
        <scored_item item_id="354" value="1"/>
        <scored_item item_id="610" value="1"/>
        <scored_item item_id="356" value="1"/>
        <scored_item item_id="612" value="1"/>
        <scored_item item_id="357" value="1"/>
        <scored_item item_id="614" value="1"/>
        <scored_item item_id="616" value="1"/>
        <scored_item item_id="617" value="1"/>
        <scored_item item_id="372" value="1"/>
        <scored_item item_id="373" value="1"/>
        <scored_item item_id="635" value="1"/>
        <scored_item item_id="636" value="1"/>
        <scored_item item_id="644" value="1"/>
        <scored_item item_id="648" value="1"/>
        <scored_item item_id="665" value="1"/>
        <scored_item item_id="668" value="1"/>
        <scored_item item_id="669" value="1"/>
        <scored_item item_id="677" value="1"/>
        <scored_item item_id="685" value="1"/>
        <scored_item item_id="250" value="1"/>
        <scored_item item_id="253" value="1"/>
        <scored_item item_id="254" value="1"/>
      </scoring_item>
      <scoring_item item_id="214">
        <scored_item item_id="67" value="1"/>
        <scored_item item_id="69" value="1"/>
        <scored_item item_id="70" value="1"/>
        <scored_item item_id="71" value="1"/>
        <scored_item item_id="72" value="1"/>
        <scored_item item_id="73" value="1"/>
        <scored_item item_id="250" value="1"/>
        <scored_item item_id="12" value="1"/>
      </scoring_item>
      <scoring_item item_id="219">
        <scored_item item_id="3" value="1"/>
        <scored_item item_id="4" value="1"/>
        <scored_item item_id="76" value="1"/>
        <scored_item item_id="14" value="1"/>
        <scored_item item_id="16" value="1"/>
        <scored_item item_id="17" value="1"/>
        <scored_item item_id="19" value="1"/>
        <scored_item item_id="20" value="3"/>
        <scored_item item_id="21" value="1"/>
        <scored_item item_id="27" value="3"/>
        <scored_item item_id="28" value="1"/>
        <scored_item item_id="668" value="1"/>
        <scored_item item_id="29" value="1"/>
        <scored_item item_id="32" value="3"/>
        <scored_item item_id="610" value="1"/>
        <scored_item item_id="675" value="3"/>
        <scored_item item_id="35" value="3"/>
        <scored_item item_id="614" value="1"/>
        <scored_item item_id="38" value="3"/>
        <scored_item item_id="615" value="3"/>
        <scored_item item_id="40" value="1"/>
        <scored_item item_id="41" value="1"/>
        <scored_item item_id="617" value="1"/>
        <scored_item item_id="361" value="3"/>
        <scored_item item_id="42" value="1"/>
        <scored_item item_id="43" value="1"/>
        <scored_item item_id="47" value="1"/>
        <scored_item item_id="51" value="1"/>
        <scored_item item_id="52" value="1"/>
        <scored_item item_id="55" value="1"/>
        <scored_item item_id="59" value="1"/>
      </scoring_item>
      <scoring_item item_id="220">
        <scored_item item_id="2" value="1"/>
        <scored_item item_id="3" value="1"/>
        <scored_item item_id="4" value="1"/>
        <scored_item item_id="5" value="1"/>
        <scored_item item_id="6" value="1"/>
        <scored_item item_id="7" value="1"/>
        <scored_item item_id="648" value="1"/>
        <scored_item item_id="13" value="1"/>
        <scored_item item_id="14" value="1"/>
        <scored_item item_id="16" value="1"/>
        <scored_item item_id="17" value="1"/>
        <scored_item item_id="21" value="1"/>
        <scored_item item_id="23" value="1"/>
        <scored_item item_id="25" value="1"/>
        <scored_item item_id="665" value="1"/>
        <scored_item item_id="27" value="1"/>
        <scored_item item_id="28" value="1"/>
        <scored_item item_id="668" value="1"/>
        <scored_item item_id="29" value="1"/>
        <scored_item item_id="669" value="1"/>
        <scored_item item_id="30" value="1"/>
        <scored_item item_id="670" value="1"/>
        <scored_item item_id="31" value="1"/>
        <scored_item item_id="32" value="1"/>
        <scored_item item_id="33" value="1"/>
        <scored_item item_id="34" value="1"/>
        <scored_item item_id="35" value="1"/>
        <scored_item item_id="675" value="1"/>
        <scored_item item_id="676" value="1"/>
        <scored_item item_id="677" value="1"/>
        <scored_item item_id="38" value="1"/>
        <scored_item item_id="678" value="1"/>
        <scored_item item_id="40" value="1"/>
        <scored_item item_id="41" value="1"/>
        <scored_item item_id="42" value="1"/>
        <scored_item item_id="43" value="1"/>
        <scored_item item_id="44" value="1"/>
        <scored_item item_id="685" value="1"/>
        <scored_item item_id="46" value="1"/>
        <scored_item item_id="47" value="1"/>
        <scored_item item_id="49" value="1"/>
        <scored_item item_id="50" value="1"/>
        <scored_item item_id="51" value="1"/>
        <scored_item item_id="52" value="1"/>
        <scored_item item_id="55" value="1"/>
        <scored_item item_id="56" value="1"/>
        <scored_item item_id="57" value="1"/>
        <scored_item item_id="58" value="1"/>
        <scored_item item_id="59" value="1"/>
        <scored_item item_id="62" value="1"/>
        <scored_item item_id="63" value="1"/>
        <scored_item item_id="64" value="1"/>
        <scored_item item_id="65" value="1"/>
        <scored_item item_id="67" value="1"/>
        <scored_item item_id="68" value="1"/>
        <scored_item item_id="69" value="1"/>
        <scored_item item_id="71" value="1"/>
        <scored_item item_id="72" value="1"/>
        <scored_item item_id="76" value="1"/>
        <scored_item item_id="77" value="1"/>
        <scored_item item_id="600" value="1"/>
        <scored_item item_id="603" value="1"/>
        <scored_item item_id="604" value="1"/>
        <scored_item item_id="606" value="3"/>
        <scored_item item_id="609" value="1"/>
        <scored_item item_id="610" value="1"/>
        <scored_item item_id="613" value="1"/>
        <scored_item item_id="614" value="1"/>
        <scored_item item_id="616" value="1"/>
        <scored_item item_id="361" value="1"/>
        <scored_item item_id="617" value="1"/>
        <scored_item item_id="364" value="1"/>
        <scored_item item_id="365" value="1"/>
        <scored_item item_id="366" value="1"/>
        <scored_item item_id="635" value="1"/>
      </scoring_item>
      <scoring_item item_id="221">
        <scored_item item_id="2" value="1"/>
        <scored_item item_id="3" value="1"/>
        <scored_item item_id="4" value="1"/>
        <scored_item item_id="5" value="1"/>
        <scored_item item_id="7" value="1"/>
        <scored_item item_id="8" value="1"/>
        <scored_item item_id="10" value="1"/>
        <scored_item item_id="11" value="1"/>
        <scored_item item_id="12" value="1"/>
        <scored_item item_id="14" value="1"/>
        <scored_item item_id="16" value="1"/>
        <scored_item item_id="17" value="1"/>
        <scored_item item_id="19" value="1"/>
        <scored_item item_id="21" value="1"/>
        <scored_item item_id="23" value="1"/>
        <scored_item item_id="27" value="1"/>
        <scored_item item_id="28" value="1"/>
        <scored_item item_id="668" value="1"/>
        <scored_item item_id="29" value="1"/>
        <scored_item item_id="30" value="1"/>
        <scored_item item_id="670" value="1"/>
        <scored_item item_id="32" value="1"/>
        <scored_item item_id="33" value="1"/>
        <scored_item item_id="35" value="1"/>
        <scored_item item_id="675" value="1"/>
        <scored_item item_id="36" value="1"/>
        <scored_item item_id="37" value="1"/>
        <scored_item item_id="38" value="1"/>
        <scored_item item_id="678" value="1"/>
        <scored_item item_id="40" value="1"/>
        <scored_item item_id="41" value="1"/>
        <scored_item item_id="42" value="1"/>
        <scored_item item_id="43" value="1"/>
        <scored_item item_id="44" value="1"/>
        <scored_item item_id="45" value="1"/>
        <scored_item item_id="685" value="1"/>
        <scored_item item_id="46" value="1"/>
        <scored_item item_id="47" value="1"/>
        <scored_item item_id="48" value="1"/>
        <scored_item item_id="49" value="1"/>
        <scored_item item_id="51" value="1"/>
        <scored_item item_id="52" value="1"/>
        <scored_item item_id="55" value="1"/>
        <scored_item item_id="56" value="1"/>
        <scored_item item_id="58" value="1"/>
        <scored_item item_id="59" value="1"/>
        <scored_item item_id="65" value="1"/>
        <scored_item item_id="66" value="1"/>
        <scored_item item_id="68" value="1"/>
        <scored_item item_id="69" value="1"/>
        <scored_item item_id="76" value="1"/>
        <scored_item item_id="603" value="1"/>
        <scored_item item_id="614" value="1"/>
        <scored_item item_id="616" value="1"/>
        <scored_item item_id="361" value="1"/>
        <scored_item item_id="617" value="1"/>
      </scoring_item>
      <scoring_item item_id="224">
        <scored_item item_id="2" value="1"/>
        <scored_item item_id="3" value="1"/>
        <scored_item item_id="4" value="1"/>
        <scored_item item_id="5" value="1"/>
        <scored_item item_id="6" value="1"/>
        <scored_item item_id="7" value="1"/>
        <scored_item item_id="8" value="1"/>
        <scored_item item_id="9" value="1"/>
        <scored_item item_id="10" value="1"/>
        <scored_item item_id="11" value="1"/>
        <scored_item item_id="12" value="1"/>
        <scored_item item_id="652" value="3"/>
        <scored_item item_id="13" value="1"/>
        <scored_item item_id="14" value="1"/>
        <scored_item item_id="16" value="1"/>
        <scored_item item_id="17" value="1"/>
        <scored_item item_id="21" value="1"/>
        <scored_item item_id="23" value="1"/>
        <scored_item item_id="24" value="1"/>
        <scored_item item_id="25" value="1"/>
        <scored_item item_id="26" value="1"/>
        <scored_item item_id="27" value="1"/>
        <scored_item item_id="28" value="1"/>
        <scored_item item_id="668" value="1"/>
        <scored_item item_id="29" value="1"/>
        <scored_item item_id="30" value="1"/>
        <scored_item item_id="31" value="1"/>
        <scored_item item_id="32" value="1"/>
        <scored_item item_id="33" value="1"/>
        <scored_item item_id="35" value="1"/>
        <scored_item item_id="675" value="1"/>
        <scored_item item_id="36" value="1"/>
        <scored_item item_id="37" value="1"/>
        <scored_item item_id="38" value="1"/>
        <scored_item item_id="678" value="1"/>
        <scored_item item_id="40" value="1"/>
        <scored_item item_id="41" value="1"/>
        <scored_item item_id="42" value="1"/>
        <scored_item item_id="44" value="1"/>
        <scored_item item_id="46" value="1"/>
        <scored_item item_id="47" value="1"/>
        <scored_item item_id="48" value="1"/>
        <scored_item item_id="49" value="1"/>
        <scored_item item_id="51" value="1"/>
        <scored_item item_id="52" value="1"/>
        <scored_item item_id="53" value="1"/>
        <scored_item item_id="54" value="1"/>
        <scored_item item_id="55" value="1"/>
        <scored_item item_id="56" value="1"/>
        <scored_item item_id="57" value="1"/>
        <scored_item item_id="59" value="1"/>
        <scored_item item_id="60" value="1"/>
        <scored_item item_id="61" value="1"/>
        <scored_item item_id="62" value="1"/>
        <scored_item item_id="63" value="1"/>
        <scored_item item_id="64" value="1"/>
        <scored_item item_id="65" value="1"/>
        <scored_item item_id="66" value="1"/>
        <scored_item item_id="68" value="1"/>
        <scored_item item_id="69" value="1"/>
        <scored_item item_id="70" value="1"/>
        <scored_item item_id="71" value="1"/>
        <scored_item item_id="74" value="1"/>
        <scored_item item_id="76" value="1"/>
        <scored_item item_id="603" value="1"/>
        <scored_item item_id="610" value="1"/>
        <scored_item item_id="612" value="1"/>
        <scored_item item_id="614" value="1"/>
        <scored_item item_id="361" value="1"/>
        <scored_item item_id="617" value="1"/>
      </scoring_item>
      <scoring_item item_id="225">
        <scored_item item_id="2" value="1"/>
        <scored_item item_id="3" value="1"/>
        <scored_item item_id="4" value="1"/>
        <scored_item item_id="5" value="1"/>
        <scored_item item_id="6" value="1"/>
        <scored_item item_id="7" value="1"/>
        <scored_item item_id="8" value="1"/>
        <scored_item item_id="9" value="1"/>
        <scored_item item_id="10" value="1"/>
        <scored_item item_id="11" value="1"/>
        <scored_item item_id="12" value="1"/>
        <scored_item item_id="652" value="1"/>
        <scored_item item_id="13" value="1"/>
        <scored_item item_id="14" value="1"/>
        <scored_item item_id="16" value="1"/>
        <scored_item item_id="17" value="1"/>
        <scored_item item_id="19" value="1"/>
        <scored_item item_id="21" value="1"/>
        <scored_item item_id="23" value="1"/>
        <scored_item item_id="24" value="1"/>
        <scored_item item_id="25" value="1"/>
        <scored_item item_id="26" value="1"/>
        <scored_item item_id="27" value="1"/>
        <scored_item item_id="28" value="1"/>
        <scored_item item_id="668" value="1"/>
        <scored_item item_id="29" value="1"/>
        <scored_item item_id="30" value="1"/>
        <scored_item item_id="31" value="1"/>
        <scored_item item_id="32" value="1"/>
        <scored_item item_id="33" value="1"/>
        <scored_item item_id="35" value="1"/>
        <scored_item item_id="675" value="1"/>
        <scored_item item_id="36" value="1"/>
        <scored_item item_id="37" value="1"/>
        <scored_item item_id="38" value="1"/>
        <scored_item item_id="40" value="1"/>
        <scored_item item_id="41" value="1"/>
        <scored_item item_id="42" value="1"/>
        <scored_item item_id="44" value="1"/>
        <scored_item item_id="46" value="1"/>
        <scored_item item_id="47" value="1"/>
        <scored_item item_id="48" value="1"/>
        <scored_item item_id="49" value="1"/>
        <scored_item item_id="50" value="1"/>
        <scored_item item_id="51" value="1"/>
        <scored_item item_id="52" value="1"/>
        <scored_item item_id="53" value="1"/>
        <scored_item item_id="55" value="1"/>
        <scored_item item_id="56" value="1"/>
        <scored_item item_id="57" value="1"/>
        <scored_item item_id="59" value="1"/>
        <scored_item item_id="64" value="1"/>
        <scored_item item_id="65" value="1"/>
        <scored_item item_id="66" value="1"/>
        <scored_item item_id="68" value="1"/>
        <scored_item item_id="69" value="1"/>
        <scored_item item_id="70" value="1"/>
        <scored_item item_id="71" value="1"/>
        <scored_item item_id="73" value="1"/>
        <scored_item item_id="76" value="1"/>
        <scored_item item_id="603" value="1"/>
        <scored_item item_id="610" value="1"/>
        <scored_item item_id="612" value="1"/>
        <scored_item item_id="614" value="1"/>
        <scored_item item_id="361" value="1"/>
        <scored_item item_id="617" value="1"/>
      </scoring_item>
      <scoring_item item_id="229">
        <scored_item item_id="32" value="1"/>
        <scored_item item_id="66" value="1"/>
        <scored_item item_id="3" value="1"/>
        <scored_item item_id="35" value="1"/>
        <scored_item item_id="675" value="1"/>
        <scored_item item_id="70" value="1"/>
        <scored_item item_id="615" value="1"/>
        <scored_item item_id="41" value="1"/>
        <scored_item item_id="42" value="1"/>
        <scored_item item_id="14" value="1"/>
        <scored_item item_id="16" value="1"/>
        <scored_item item_id="19" value="1"/>
        <scored_item item_id="51" value="1"/>
        <scored_item item_id="52" value="1"/>
        <scored_item item_id="21" value="1"/>
        <scored_item item_id="55" value="1"/>
        <scored_item item_id="57" value="1"/>
        <scored_item item_id="26" value="1"/>
        <scored_item item_id="27" value="1"/>
        <scored_item item_id="59" value="1"/>
        <scored_item item_id="28" value="1"/>
        <scored_item item_id="668" value="1"/>
        <scored_item item_id="29" value="1"/>
      </scoring_item>
      <scoring_item item_id="230">
        <scored_item item_id="3" value="1"/>
        <scored_item item_id="68" value="1"/>
        <scored_item item_id="4" value="1"/>
        <scored_item item_id="69" value="1"/>
        <scored_item item_id="71" value="1"/>
        <scored_item item_id="76" value="1"/>
        <scored_item item_id="14" value="1"/>
        <scored_item item_id="16" value="1"/>
        <scored_item item_id="17" value="1"/>
        <scored_item item_id="19" value="1"/>
        <scored_item item_id="20" value="1"/>
        <scored_item item_id="21" value="1"/>
        <scored_item item_id="22" value="1"/>
        <scored_item item_id="23" value="1"/>
        <scored_item item_id="600" value="1"/>
        <scored_item item_id="27" value="1"/>
        <scored_item item_id="28" value="1"/>
        <scored_item item_id="668" value="1"/>
        <scored_item item_id="29" value="1"/>
        <scored_item item_id="669" value="1"/>
        <scored_item item_id="32" value="1"/>
        <scored_item item_id="35" value="1"/>
        <scored_item item_id="675" value="1"/>
        <scored_item item_id="614" value="1"/>
        <scored_item item_id="40" value="1"/>
        <scored_item item_id="41" value="1"/>
        <scored_item item_id="617" value="1"/>
        <scored_item item_id="42" value="1"/>
        <scored_item item_id="43" value="1"/>
        <scored_item item_id="44" value="1"/>
        <scored_item item_id="365" value="1"/>
        <scored_item item_id="47" value="1"/>
        <scored_item item_id="52" value="1"/>
        <scored_item item_id="55" value="1"/>
        <scored_item item_id="56" value="1"/>
        <scored_item item_id="59" value="1"/>
        <scored_item item_id="63" value="1"/>
      </scoring_item>
      <scoring_item item_id="232">
        <scored_item item_id="257" value="1"/>
        <scored_item item_id="2" value="1"/>
        <scored_item item_id="258" value="1"/>
        <scored_item item_id="3" value="1"/>
        <scored_item item_id="259" value="1"/>
        <scored_item item_id="4" value="1"/>
        <scored_item item_id="5" value="1"/>
        <scored_item item_id="6" value="1"/>
        <scored_item item_id="7" value="1"/>
        <scored_item item_id="8" value="1"/>
        <scored_item item_id="9" value="1"/>
        <scored_item item_id="10" value="1"/>
        <scored_item item_id="11" value="1"/>
        <scored_item item_id="12" value="1"/>
        <scored_item item_id="13" value="1"/>
        <scored_item item_id="14" value="1"/>
        <scored_item item_id="16" value="1"/>
        <scored_item item_id="17" value="1"/>
        <scored_item item_id="19" value="1"/>
        <scored_item item_id="20" value="1"/>
        <scored_item item_id="21" value="1"/>
        <scored_item item_id="22" value="1"/>
        <scored_item item_id="23" value="1"/>
        <scored_item item_id="24" value="1"/>
        <scored_item item_id="25" value="1"/>
        <scored_item item_id="26" value="1"/>
        <scored_item item_id="27" value="1"/>
        <scored_item item_id="28" value="1"/>
        <scored_item item_id="29" value="1"/>
        <scored_item item_id="30" value="1"/>
        <scored_item item_id="31" value="1"/>
        <scored_item item_id="32" value="1"/>
        <scored_item item_id="288" value="1"/>
        <scored_item item_id="33" value="1"/>
        <scored_item item_id="34" value="1"/>
        <scored_item item_id="36" value="1"/>
        <scored_item item_id="37" value="1"/>
        <scored_item item_id="38" value="1"/>
        <scored_item item_id="40" value="1"/>
        <scored_item item_id="296" value="1"/>
        <scored_item item_id="41" value="1"/>
        <scored_item item_id="42" value="1"/>
        <scored_item item_id="43" value="1"/>
        <scored_item item_id="44" value="1"/>
        <scored_item item_id="45" value="1"/>
        <scored_item item_id="46" value="1"/>
        <scored_item item_id="47" value="1"/>
        <scored_item item_id="48" value="1"/>
        <scored_item item_id="49" value="1"/>
        <scored_item item_id="50" value="1"/>
        <scored_item item_id="51" value="1"/>
        <scored_item item_id="52" value="1"/>
        <scored_item item_id="53" value="1"/>
        <scored_item item_id="54" value="1"/>
        <scored_item item_id="55" value="1"/>
        <scored_item item_id="56" value="1"/>
        <scored_item item_id="57" value="1"/>
        <scored_item item_id="313" value="1"/>
        <scored_item item_id="58" value="1"/>
        <scored_item item_id="59" value="1"/>
        <scored_item item_id="315" value="1"/>
        <scored_item item_id="60" value="1"/>
        <scored_item item_id="316" value="1"/>
        <scored_item item_id="61" value="1"/>
        <scored_item item_id="62" value="1"/>
        <scored_item item_id="318" value="1"/>
        <scored_item item_id="319" value="1"/>
        <scored_item item_id="63" value="1"/>
        <scored_item item_id="64" value="1"/>
        <scored_item item_id="65" value="1"/>
        <scored_item item_id="321" value="1"/>
        <scored_item item_id="66" value="1"/>
        <scored_item item_id="323" value="1"/>
        <scored_item item_id="67" value="1"/>
        <scored_item item_id="68" value="1"/>
        <scored_item item_id="324" value="1"/>
        <scored_item item_id="69" value="1"/>
        <scored_item item_id="325" value="1"/>
        <scored_item item_id="70" value="1"/>
        <scored_item item_id="326" value="1"/>
        <scored_item item_id="71" value="1"/>
        <scored_item item_id="72" value="1"/>
        <scored_item item_id="73" value="1"/>
        <scored_item item_id="74" value="1"/>
        <scored_item item_id="76" value="1"/>
        <scored_item item_id="77" value="1"/>
        <scored_item item_id="602" value="1"/>
        <scored_item item_id="603" value="1"/>
        <scored_item item_id="348" value="1"/>
        <scored_item item_id="604" value="1"/>
        <scored_item item_id="605" value="1"/>
        <scored_item item_id="350" value="1"/>
        <scored_item item_id="606" value="1"/>
        <scored_item item_id="351" value="1"/>
        <scored_item item_id="607" value="1"/>
        <scored_item item_id="608" value="1"/>
        <scored_item item_id="352" value="1"/>
        <scored_item item_id="353" value="1"/>
        <scored_item item_id="609" value="1"/>
        <scored_item item_id="354" value="1"/>
        <scored_item item_id="610" value="1"/>
        <scored_item item_id="611" value="1"/>
        <scored_item item_id="356" value="1"/>
        <scored_item item_id="612" value="1"/>
        <scored_item item_id="357" value="1"/>
        <scored_item item_id="613" value="1"/>
        <scored_item item_id="614" value="1"/>
        <scored_item item_id="359" value="1"/>
        <scored_item item_id="615" value="1"/>
        <scored_item item_id="616" value="1"/>
        <scored_item item_id="361" value="1"/>
        <scored_item item_id="617" value="1"/>
        <scored_item item_id="364" value="1"/>
        <scored_item item_id="365" value="1"/>
        <scored_item item_id="366" value="1"/>
        <scored_item item_id="372" value="1"/>
        <scored_item item_id="373" value="1"/>
        <scored_item item_id="374" value="1"/>
        <scored_item item_id="635" value="1"/>
        <scored_item item_id="636" value="1"/>
        <scored_item item_id="644" value="1"/>
        <scored_item item_id="648" value="1"/>
        <scored_item item_id="652" value="1"/>
        <scored_item item_id="665" value="1"/>
        <scored_item item_id="668" value="1"/>
        <scored_item item_id="669" value="1"/>
        <scored_item item_id="670" value="1"/>
        <scored_item item_id="675" value="1"/>
        <scored_item item_id="676" value="1"/>
        <scored_item item_id="677" value="1"/>
        <scored_item item_id="678" value="1"/>
        <scored_item item_id="685" value="1"/>
        <scored_item item_id="250" value="1"/>
        <scored_item item_id="252" value="1"/>
        <scored_item item_id="253" value="1"/>
        <scored_item item_id="254" value="1"/>
      </scoring_item>
      <scoring_item item_id="233">
        <scored_item item_id="3" value="1"/>
        <scored_item item_id="58" value="1"/>
        <scored_item item_id="28" value="1"/>
      </scoring_item>
      <scoring_item item_id="235">
        <scored_item item_id="257" value="1"/>
        <scored_item item_id="258" value="1"/>
        <scored_item item_id="3" value="1"/>
        <scored_item item_id="259" value="1"/>
        <scored_item item_id="4" value="1"/>
        <scored_item item_id="5" value="1"/>
        <scored_item item_id="6" value="1"/>
        <scored_item item_id="7" value="1"/>
        <scored_item item_id="8" value="1"/>
        <scored_item item_id="9" value="1"/>
        <scored_item item_id="10" value="1"/>
        <scored_item item_id="11" value="1"/>
[truncated: 387,362 more chars]
