# Supplementary material for: ﻿Matrix-based key to the click beetle genera of Canada and USA with a summary of habitat use (Coleoptera, Elateridae)
Source: Zookeys. 2024 May 7;1200:75–144. doi: 10.3897/zookeys.1200.119315 (PMC11094399; doi:10.3897/zookeys.1200.119315)
Supplement: Supplementary material 2 — Key to the genera of Nearctic Elateridae v.- 1.0, CSV file [file zookeys-1200-075_article-119315__-s002.php]

,"1 DRAPETES Dejean, 1821","2 BLADUS LeConte, 1861","2 OESTODES LeConte, 1853","3.0 MELANOTUS Eschscholtz, 1829","3.1 BLAUTA  LeConte, 1853","3.1 DICREPIDIUS  Eschscholtz, 1829","3.1 DIPROPUS  Germar, 1839","3.2 AMPEDUS Dejean, 1833","3.3 ANCHASTUS LeConte, 1853","3.3 PHYSORHINUS Germar, 1840","3.4 MEGAPENTHES Kiesenwetter, 1858","3.5.0 APLASTUS LeConte, 1859","3.5.0 EUTHYSANIUS LeConte, 1853","3.5.0 OCTINODES Candèze, 1863","3.5.1 SCAPTOLENUS LeConte, 1853","3.5.1 SELONODON Latreille, 1834","3.6 CAMPYLOMORPHUS Jacquelin du Val, 1860","3.6 DIPLOSTETHUS Schwarz, 1907","3.6 DOLEROSOMUS Motschulsky, 1859","3.6 ELATER Linnaeus, 1758","3.6 ORTHOSTETHUS Lacordaire, 1857","3.6 PARALLELOSTETHUS Schwarz, 1907","3.6 SERICUS Eschscholtz, 1829","3.7 IDOLUS Desbrochers 1875","3.7 IDOLUS Desbrochers 1875:I. debilis (LeConte, 1884)","3.7 LEPTOSCHEMA Horn, 1885","3.8 AGRIOTES Eschscholtz, 1829","3.8 DALOPIUS Eschscholtz, 1829","3.8 DALOPIUS Eschscholtz, 1829:D. inordinatus Brown, 1934","3.9 GLYPHONYX Candèze, 1863","4 PITYOBIUS LeConte, 1853","5.1 ANTHRACALAUS Fairmaire, 1888","5.1 LANELATER Arnett, 1952","5.2 AGRYPNUS Eschscholtz, 1829","5.2 DANOSOMA Thompson, 1859","5.2 LACON Laporte, 1838","5.2 MERISTHUS Candèze, 1857","5.2 RISMETHUS Fleutiaux, 1947","5.3 ALAUS Eschscholtz, 1829","5.3 CHALCOLEPIDIUS Eschscholtz, 1829","5.3 PHERHEMIUS Fleutiaux, 1942","5.4 DEILELATER Costa, 1975","5.4 IGNELATER Costa, 1975","5.4 PYROPHORUS Billberg, 1820","5.4 VESPERELATER Costa, 1975","5.5 AEOLUS Eschscholtz, 1829","5.5 DERONOCUS Johnson, 1995","5.5 HETERODERES Latreille, 1834","5.5 MONOCREPIDIUS Eschscholtz, 1829","6 ASCOLIOCERUS Méquignon, 1930","6 BERNINELSONIUS Leseigneur, 1970","6 DESOLAKERRUS Stibick, 1978","6 HYPNOIDUS Dillwyn, 1829","6 HYPOLITHUS Eschscholtz, 1829","6 LIGMARGUS Stibick, 1976","6 MARGAIOSTUS Stibick, 1978","7 FLEUTIAUXELLUS Méquignon, 1930","7 MICROHYPNUS Kishii, 1976","7 MIGIWA Kishii, 1966","7 NEGASTRIUS Thomson, 1859","7 NEOHYPDONUS Stibick, 1971","7 OEDOSTETHUS LeConte, 1853","7 PARADONUS Stibick, 1971","7 ZOROCHROS Thomson, 1859","8 APHRICUS LeConte, 1853","8 APTOPUS Eschscholtz, 1829","8 CARDIOPHORUS Eschscholtz, 1829","8 ESTHESOPUS Eschscholtz, 1829","8 FLORIDELATER Douglas, 2017","8 HORISTONOTUS Candèze, 1860","8 PARACARDIOPHORUS Schwarz, 1895","9.1 MELANACTES LeConte, 1853","9.1 OISTUS Candèze, 1857","9.1 PERISSARTHRON Hyslop, 1917","9.2 ACTENICEROMORPHUS Kishii","9.2 ACTENICEROMORPHUS Kishii:A. sagitticollis (Eschscholtz)","9.2 ACTENICERUS Kiesenwetter, 1858","9.2 ANOSTIRUS C.G. Thomson, 1859","9.2 ANTHRACOPTERYX Horn, 1891","9.2 ATHOPLASTUS Johnson and Etzler, 2018","9.2 BECKERUS Johnson, 2008","9.2 BILLROWNIA Johnson, 2021. (B. conjugens LeConte, also B. lecontei, B. obversa, B. rupestris)","9.2 BILLROWNIA Johnson, 2021. (B. conjugens LeConte, also B. lecontei, B. obversa, B. rupestris):B. copei, B. praeses, B. signaticollis","9.2 CORYMBITODES Buysson, 1904","9.2 CTENICERA Latreille, 1829","9.2 CTENICERA Latreille, 1829:C. angularis (LeConte)","9.2 CTENICERA Latreille, 1829:C. uliginosa (Van Dyke)","9.2 DIXICOLLIS Johnson, 2021","9.2 EANUS LeConte, 1861","9.2 EANUS LeConte, 1861:E. striatipennis Brown","9.2 HADROMORPHUS Motschulsky, 1859","9.2 HYPOGANUS Kiesenwetter, 1858","9.2 LANEGANUS Johnson, 2001","9.2 LIOTRICHUS kiesenwetter","9.2 METANOMUS Buysson, 1887","9.2 NEOPRISTILOPHUS Buysson, 1894","9.2 NITIDOLIMONIUS Johnson, 2008","9.2 OXYGONUS LeConte, 1863","9.2 PARACTENICERA Johnson, 2008","9.2 PROLUDIUS Lane, 1971 (P, iaculus (LeConte), also P. anthrax, P. protractus, P. pyrros, P. tenellus)","9.2 PROLUDIUS Lane, 1971 (P, iaculus (LeConte), also P. anthrax, P. protractus, P. pyrros, P. tenellus):P. angusticollis, P. captiosus, P. comes","9.2 PROLUDIUS Lane, 1971 (P, iaculus (LeConte), also P. anthrax, P. protractus, P. pyrros, P. tenellus):P. sylvaticus (Van Dyke, 1932)","9.2 PROSTERNON Latreille, 1834","9.2 PSEUDANOSTIRUS Dolin, 1964","9.2 PSEUDANOSTIRUS Dolin, 1964:P. hoppingi, P. ochreipennis, P. watsoni","9.2 PSEUDANOSTIRUS Dolin, 1964:P. laricis (Brown)","9.2 PSEUDANOSTIRUS Dolin, 1964:P. nebraskensis, P. tigrinus, P. triundulatus","9.2 SELATOSOMUS Stephens, 1830","9.2 SELATOSOMUS Stephens, 1830:S. nigricans (Fall)","9.2 SELATOSOMUS Stephens, 1830:S. pruininus (Horn)","9.2 SETASOMUS Gurjeva, 1985","9.2 STROPENRON Johnson, 2021","9.2 SYLVANELATER Johnson, 2008","9.2 SYLVANELATER Johnson, 2008:S. atropurpureus (Melsheimer)","9.2 SYLVANELATER Johnson, 2008:S. furtivus, S. limoniiformis, S. mendax","9.2 TESOLASOMUS Johnson, 2021","9.2 TESOLASOMUS Johnson, 2021:T. morulus and T. deceptor","9.3 ATHOUS Eschscholtz, 1829","9.3 ATHOUS Eschscholtz, 1829:ATHOUS Eschscholtz, 1829 -brightwelli group","9.3 ATHOUS Eschscholtz, 1829:ATHOUS Eschscholtz, 1829 -campyloides group","9.3 ATHOUS Eschscholtz, 1829:ATHOUS Eschscholtz, 1829 -cucullatus group","9.3 ATHOUS Eschscholtz, 1829:ATHOUS Eschscholtz, 1829 -imitans group","9.3 ATHOUS Eschscholtz, 1829:ATHOUS Eschscholtz, 1829 -productus group","9.3 ATHOUS Eschscholtz, 1829:ATHOUS Eschscholtz, 1829 -rufifrons group","9.3 ATHOUS Eschscholtz, 1829:ATHOUS Eschscholtz, 1829 -scapularis group","9.3 ATHOUS Eschscholtz, 1829:ATHOUS Eschscholtz, 1829 -scissus group","9.3 ATHOUS Eschscholtz, 1829:ATHOUS Eschscholtz, 1829 -subgenus Athous","9.3 BARRELATER Johnson, 2014","9.3 DENTICOLLIS Piller & Mitterpacher, 1783","9.3 DIACANTHOUS Reitter, 1852","9.3 ELATHOUS Reitter, 1890","9.3 EUPLASTIUS Schwarz 1903","9.3 GAMBRINUS LeConte 1853","9.3 GAMBRINUS LeConte 1853:G. bicolor Van Dyke, 1932","9.3 HEMICREPIDIUS Germar, 1839","9.3 LIMONIUS Eschscholtz, 1829","9.3 LIMONIUS Eschscholtz, 1829:L. brevis Van Dyke","9.3 PHELETES Kiesenwetter, 1858","9.3 TETRALIMONIUS Etzler, 2019","9.3 VITTATHOUS Johnson, 2021"
"Habitus:Body length:1-5 mm",1,1,0,0,0,0,0,1,1,0,1,0,0,0,0,0,0,0,0,0,0,0,0,1,1,0,1,1,1,1,0,0,0,0,0,0,1,1,0,0,0,0,0,0,0,1,0,0,1,1,0,0,1,0,0,0,1,1,1,1,1,1,1,1,1,0,0,1,1,1,0,0,0,0,0,0,0,0,0,0,0,0,0,0,0,0,0,0,1,0,0,0,0,0,0,0,0,1,0,0,0,0,0,0,0,0,0,0,0,0,0,0,0,0,0,0,0,0,0,0,0,1,0,0,0,0,0,0,0,0,0,0,0,0,0,1,1,1,1,0
"Habitus:Body length:5-10 mm",1,1,1,1,1,0,1,1,1,1,1,0,0,1,0,1,1,0,1,0,0,0,1,1,0,0,1,1,0,1,0,0,0,1,0,1,0,0,0,0,0,0,0,0,0,1,1,1,1,1,1,1,1,1,1,1,1,0,0,0,0,0,0,0,1,1,1,1,1,1,1,0,0,0,0,0,0,1,1,0,1,1,1,1,0,1,1,1,1,1,1,1,1,1,1,0,1,1,0,0,0,0,1,0,1,1,1,1,1,1,1,1,1,1,1,1,1,0,1,1,1,1,0,0,1,0,1,0,1,0,1,1,1,1,1,1,1,1,1,0
"Habitus:Body length:10-15 mm",0,0,1,1,1,1,1,1,1,1,1,1,0,1,1,1,0,1,0,1,0,1,1,0,0,1,1,0,0,0,0,0,1,1,1,1,0,0,0,0,0,1,0,0,0,0,1,0,1,0,0,0,0,1,1,1,0,0,0,0,0,0,0,0,0,1,1,0,0,0,1,0,0,0,1,1,1,1,0,1,1,1,1,1,1,1,1,1,0,0,1,1,1,1,1,1,1,1,1,1,1,1,1,0,1,0,1,1,1,1,1,1,1,1,1,1,1,0,1,1,1,1,1,1,1,1,1,1,1,1,1,1,1,0,1,1,0,0,0,1
"Habitus:Body length:15-20 mm",0,0,0,1,1,0,1,0,0,0,1,1,1,1,1,1,0,1,0,1,0,1,1,0,0,1,0,0,0,0,0,0,1,0,1,1,0,0,1,1,1,1,1,0,0,0,0,0,0,0,0,0,0,0,0,0,0,0,0,0,0,0,0,0,0,0,0,0,0,0,0,0,1,1,1,0,1,0,0,1,0,0,0,0,1,0,0,0,0,0,0,0,1,0,0,1,0,0,1,1,1,1,0,0,0,0,0,1,0,0,0,0,1,0,0,1,0,0,1,1,0,0,1,1,1,1,0,1,0,0,0,0,1,0,1,0,0,0,0,1
"Habitus:Body length:20-40 mm",0,0,0,1,0,0,0,0,0,0,0,1,1,0,1,1,0,1,0,0,1,1,0,0,0,0,0,0,0,0,1,1,1,0,0,1,0,0,1,1,0,0,1,1,1,0,0,0,0,0,0,0,0,0,0,0,0,0,0,0,0,0,0,0,0,0,0,0,0,0,0,1,1,1,0,0,0,0,0,0,0,0,0,0,0,0,0,0,0,0,0,0,0,0,0,1,0,0,0,0,0,0,0,0,0,0,0,0,0,0,0,0,0,0,0,0,0,0,0,0,0,0,0,0,0,1,0,0,0,0,0,0,0,0,1,0,0,0,0,0
"Habitus:Vestiture:Scale like setae:present",0,0,0,0,0,0,0,0,0,0,0,0,0,0,0,0,0,0,0,0,0,0,0,0,0,0,0,0,0,0,0,0,0,1,1,1,1,1,1,1,0,0,0,0,0,0,0,0,0,0,0,0,1,0,0,0,0,0,0,3,0,0,0,0,0,0,0,0,0,0,0,0,0,0,0,0,0,0,0,0,0,0,0,0,0,0,0,0,0,0,0,0,0,0,0,0,0,0,0,0,0,0,0,0,0,0,0,0,0,0,0,0,0,0,0,0,0,0,0,0,0,0,0,0,0,0,0,0,0,0,0,0,0,0,0,0,0,0,0,0
"Habitus:Vestiture:Scale like setae:absent",1,1,1,1,1,1,1,1,1,1,1,1,1,1,1,1,1,1,1,1,1,1,1,1,1,1,1,1,1,1,1,1,1,0,0,0,0,0,0,0,1,1,1,1,1,1,1,1,1,1,1,1,1,1,1,1,1,1,1,1,1,1,1,1,1,1,1,1,1,1,1,1,1,1,1,1,1,1,1,1,1,1,1,1,1,1,1,1,1,1,1,1,1,1,1,1,1,1,1,1,1,1,1,0,1,1,1,1,1,1,1,1,1,1,1,1,1,0,1,1,1,1,1,1,1,1,1,1,1,1,1,1,1,1,1,1,1,1,1,1
"Habitus:Elytral-pronotal integument colour contrast:contrasting",1,0,1,1,0,0,0,1,1,0,1,0,0,0,0,0,1,0,1,0,0,1,1,1,1,1,0,1,0,0,0,0,0,0,0,0,0,0,0,0,1,0,0,0,0,1,0,0,1,0,0,0,1,0,0,0,1,0,0,0,0,0,0,0,0,0,1,1,0,0,0,0,0,0,1,1,0,1,0,0,0,1,1,1,1,1,0,1,0,0,0,0,1,1,0,0,1,1,1,0,1,0,1,0,1,0,1,3,0,0,1,1,0,0,0,1,0,0,0,0,0,1,1,0,0,0,1,0,1,1,1,1,1,1,0,1,1,0,1,1
"Habitus:Elytral-pronotal integument colour contrast:not contrasting",1,1,1,1,1,1,1,1,1,1,1,1,1,1,1,1,1,1,1,1,1,1,1,1,1,1,1,1,1,1,1,1,1,1,1,1,1,1,1,1,0,1,1,1,1,1,1,1,1,1,1,1,1,1,1,1,1,1,1,1,1,1,1,1,1,1,1,1,1,1,1,1,1,1,1,0,1,1,1,1,1,1,1,1,0,1,1,1,1,1,1,1,1,0,1,1,1,1,1,1,1,1,1,0,0,1,0,1,1,1,1,0,1,1,1,1,1,0,1,1,1,1,1,1,1,1,1,1,1,0,1,1,1,0,1,1,1,1,1,1
"Head:Direction of supra-antennal carinae:joining medially (forming shelf)",1,0,0,1,1,1,1,1,1,1,1,0,0,0,0,0,0,0,0,0,0,0,0,1,1,1,0,3,0,1,1,0,1,0,0,0,0,0,1,0,1,1,1,1,1,1,0,1,1,1,1,1,1,1,1,1,1,1,1,1,1,1,1,1,1,1,1,1,1,1,1,0,0,0,0,0,0,0,0,0,0,3,3,0,0,0,0,0,0,0,0,0,1,0,0,0,1,0,0,1,0,0,0,0,0,0,0,3,0,0,1,0,0,0,1,0,0,0,1,1,1,1,1,1,1,1,1,1,1,1,1,0,1,1,1,1,1,1,1,0
"Head:Direction of supra-antennal carinae:fading on frons (not reaching another structure)",1,1,1,0,0,0,0,1,0,0,0,1,0,0,0,0,1,1,1,0,0,1,1,1,0,0,1,1,1,0,0,1,1,1,1,1,0,0,1,0,0,0,0,0,0,0,1,0,0,0,3,0,0,0,0,0,0,0,0,0,1,0,0,0,0,0,0,0,0,0,0,0,1,1,1,1,1,1,1,1,1,1,1,1,1,1,1,1,1,1,1,1,1,1,1,1,1,1,1,1,1,1,1,0,1,1,1,1,1,1,1,1,1,1,1,1,1,0,0,0,0,0,0,0,0,0,0,0,0,0,0,1,0,0,0,0,0,0,0,1
"Head:Direction of supra-antennal carinae:directed anteriorly (reaching anterior part of head capsule)",1,0,0,0,0,0,0,1,0,0,1,0,0,0,0,0,1,1,1,1,1,1,1,0,0,0,1,3,0,1,0,1,1,0,1,1,1,1,1,0,0,0,1,0,0,0,1,0,0,0,3,0,0,0,1,1,1,0,0,0,1,0,0,0,0,0,0,0,0,0,0,1,1,1,3,0,0,0,0,0,0,1,1,1,0,0,0,0,3,0,0,0,0,0,0,1,1,1,0,1,0,0,0,0,0,0,0,3,0,0,3,0,0,0,0,0,0,0,0,0,0,0,0,0,0,0,0,0,0,0,0,0,0,0,1,0,0,0,0,1
"Head:Direction of supra-antennal carinae:directed anterolaterally",0,0,0,0,0,0,0,0,0,0,0,0,0,0,0,0,0,0,0,0,0,0,0,0,0,0,0,0,0,0,0,0,0,0,0,0,0,0,0,0,0,0,0,0,0,0,0,0,0,0,0,0,0,0,0,0,0,0,0,0,0,0,0,0,0,0,0,0,0,0,0,0,0,0,0,0,0,0,0,0,0,0,0,0,0,0,0,0,3,0,0,0,0,0,0,0,0,0,0,0,0,0,0,0,0,0,0,0,0,0,0,0,0,0,0,0,0,0,0,0,0,0,0,0,0,0,0,0,0,0,0,0,0,0,0,0,0,0,0,0
"Head:Direction of supra-antennal carinae:carinae absent",0,1,0,0,0,0,0,0,0,0,0,1,1,1,1,1,0,0,0,0,0,0,0,0,0,0,0,0,0,0,0,0,0,0,0,0,0,0,0,1,0,0,0,0,0,0,0,0,0,0,0,0,0,0,0,0,0,0,0,0,0,0,0,0,0,0,0,0,0,0,0,0,1,0,0,0,0,0,0,0,0,0,0,0,0,0,0,0,3,3,0,0,0,0,0,0,0,0,0,0,0,0,0,0,0,0,0,0,0,0,0,0,0,0,0,0,0,0,0,0,0,0,0,0,0,0,0,0,0,0,0,0,0,0,0,0,0,0,0,0
"Head:Nasale (head capsule below edge of frontal carina), outline in lateral view:concave",0,3,3,1,1,0,1,1,1,1,1,3,3,3,3,3,3,3,3,3,3,3,3,0,1,1,3,0,3,0,1,3,1,3,3,3,3,3,0,3,1,0,0,1,0,1,3,1,1,1,0,1,1,0,0,0,1,1,1,1,1,1,1,1,1,1,1,1,1,1,1,3,3,3,3,3,3,3,3,3,3,0,0,3,3,3,3,3,3,3,3,3,0,3,3,3,0,3,3,0,3,3,3,3,3,3,3,3,3,3,0,3,3,3,0,3,3,0,1,1,1,1,1,1,1,1,1,1,1,1,1,0,1,1,3,1,1,3,1,3
"Head:Nasale (head capsule below edge of frontal carina), outline in lateral view:not concave",1,3,3,0,0,1,0,1,0,0,1,3,3,3,3,3,3,3,3,3,3,3,3,1,0,1,3,1,3,1,0,3,1,3,3,3,3,3,1,3,1,1,1,1,1,0,3,1,0,0,1,1,1,1,1,1,1,1,1,1,1,1,1,1,0,0,0,0,0,0,0,3,3,3,3,3,3,3,3,3,3,1,1,3,3,3,3,3,3,3,3,3,1,3,3,3,1,3,3,1,3,3,3,3,3,3,3,3,3,3,1,3,3,3,1,3,3,0,0,0,0,0,0,0,0,0,0,1,0,0,0,1,0,0,3,1,0,3,0,3
"Head:Nasale, presence of dorsally convergent carinae:present",0,0,0,0,0,1,0,0,0,0,0,0,0,0,0,0,0,0,0,0,0,0,0,0,0,0,0,0,0,0,0,0,0,0,0,0,0,0,0,0,0,0,0,0,0,0,0,0,0,0,0,0,0,0,0,0,0,0,0,0,0,0,0,0,0,0,0,0,0,0,0,0,0,0,0,0,0,0,0,0,0,0,0,0,0,0,0,0,0,0,0,0,0,0,0,0,0,0,0,0,0,0,0,0,0,0,0,0,0,0,0,0,0,0,0,0,0,0,0,0,0,0,0,0,0,0,0,0,0,0,0,0,0,0,0,0,0,0,0,0
"Head:Nasale, presence of dorsally convergent carinae:absent",1,3,3,1,1,0,1,1,1,1,1,3,3,3,3,3,3,3,3,3,3,3,3,1,1,1,3,1,3,1,1,3,1,3,3,3,3,3,1,3,1,1,1,1,1,1,3,1,1,1,1,1,1,1,1,1,1,1,1,1,1,1,1,1,1,1,1,1,1,1,1,3,3,3,3,3,3,3,3,3,3,1,1,3,3,3,3,3,3,3,3,3,3,3,3,3,1,3,3,1,3,3,3,3,3,3,3,3,3,3,1,3,3,3,1,3,3,1,1,1,1,1,1,1,1,1,1,1,1,1,1,1,1,1,1,1,1,1,1,1
"Head:Direction of labrum (prognathous or hypognathus):vertical or porrect (hypognathous), more than 90 degrees downward from occiput",1,1,1,1,1,1,1,1,1,1,1,5,0,0,0,1,1,1,1,1,1,1,1,1,3,0,1,1,1,1,0,0,0,1,1,1,1,1,0,0,1,0,0,0,0,1,0,0,1,0,0,0,0,0,0,0,0,0,1,0,1,0,1,1,1,1,1,1,1,1,1,0,0,0,0,0,0,0,0,0,0,0,0,0,0,0,0,0,1,0,0,0,0,0,0,0,0,1,0,0,0,0,0,0,1,0,0,0,0,0,0,1,1,1,1,0,0,0,1,0,1,1,1,1,1,0,0,0,0,0,2,0,0,0,1,1,0,3,1,1
"Head:Direction of labrum (prognathous or hypognathus):apex actually anterior to base (prognathous), less than 90 degrees downward from occiput",0,0,0,1,0,5,0,5,0,0,5,1,1,1,1,1,1,0,1,1,1,1,0,0,3,1,0,5,0,0,1,1,1,0,1,1,0,1,1,1,0,1,1,1,1,1,1,1,1,1,1,1,1,1,1,1,1,1,3,1,1,1,1,1,0,0,1,0,0,0,1,1,1,1,1,1,1,1,1,1,1,1,1,1,1,1,1,1,1,1,1,1,1,1,1,1,1,1,1,1,1,1,1,0,1,1,1,1,1,1,1,1,1,0,1,1,1,0,1,1,1,1,1,1,1,1,1,1,1,1,1,1,1,1,1,1,1,3,1,1
"Head:Antennae:Antennae type:pectinate or bipectinate",0,0,0,0,0,1,0,0,0,0,0,0,1,1,0,0,0,0,0,0,1,0,0,0,0,0,0,0,0,0,1,0,0,0,0,0,0,0,0,1,1,0,0,0,0,0,0,0,0,0,0,0,0,0,0,0,0,0,0,0,0,0,0,0,0,0,0,0,0,0,0,0,0,0,0,0,0,4,0,0,4,0,0,0,1,0,0,0,0,0,0,0,0,0,0,0,0,0,0,0,0,0,0,0,0,0,0,0,0,0,0,0,0,0,0,0,0,0,0,0,0,0,3,0,0,0,0,0,0,0,0,0,0,0,0,0,0,0,0,0
"Head:Antennae:Antennae type:not pectinate",1,1,1,1,1,1,1,1,1,1,1,1,1,1,1,1,1,1,1,1,1,1,1,1,1,1,1,1,1,1,1,1,1,1,1,1,1,1,1,1,0,1,1,1,1,1,1,1,1,1,1,1,1,1,1,1,1,1,1,1,1,1,1,1,1,1,1,1,1,1,1,1,1,1,1,1,1,1,1,1,1,1,1,1,1,1,1,1,1,1,1,1,1,1,1,1,1,1,1,1,1,1,1,0,1,1,0,1,1,1,1,1,1,1,1,1,1,0,1,1,1,1,1,1,1,1,1,1,1,1,1,1,1,1,1,1,1,1,1,1
"Head:Antennae:Sensory elements beginning on antennomere #:III",0,0,1,0,1,1,1,0,3,0,1,0,0,0,0,0,1,0,0,0,0,0,0,0,0,0,0,0,0,0,0,0,0,0,1,1,0,0,1,0,0,0,0,0,0,0,0,0,0,0,0,0,0,0,1,0,1,0,0,0,1,0,0,0,1,1,1,1,1,1,1,0,0,1,1,0,1,1,0,0,1,0,1,1,1,0,0,1,1,0,0,0,0,0,0,1,0,0,1,1,0,1,0,0,0,0,0,0,0,0,0,0,1,1,0,0,0,0,1,0,1,0,1,1,1,1,0,1,1,1,0,1,0,0,1,0,0,0,0,1
"Head:Antennae:Sensory elements beginning on antennomere #:IV",1,1,0,1,1,0,0,1,1,1,1,1,1,1,1,1,0,1,1,1,1,1,1,1,1,1,1,1,1,1,1,1,1,0,1,0,1,1,1,1,1,1,1,1,1,1,1,1,1,1,1,1,1,1,1,1,0,1,1,1,1,1,1,1,0,4,0,1,0,1,0,1,1,0,0,1,0,1,1,1,0,1,0,0,0,1,1,0,1,1,1,1,1,1,1,1,1,1,0,0,1,0,1,0,1,1,1,1,1,1,1,1,0,0,1,1,1,0,0,1,0,1,0,0,1,1,1,0,0,0,1,0,1,1,1,1,1,1,1,0
"Head:Antennae:Sensory elements beginning on antennomere #:V",0,0,0,0,0,0,0,0,0,0,0,0,0,0,0,0,0,0,0,0,0,0,0,0,0,0,0,0,0,0,0,0,0,0,0,0,0,0,0,0,0,0,0,0,0,0,0,0,0,0,0,0,1,0,0,0,0,0,0,0,0,0,0,0,0,0,0,0,0,0,0,0,0,0,0,0,0,0,0,0,0,0,0,0,0,0,0,0,0,0,0,0,0,0,0,0,0,0,0,0,0,0,0,0,0,0,0,0,0,0,0,0,0,0,0,0,0,0,0,0,0,0,0,0,0,0,0,0,0,0,0,0,0,0,0,0,0,0,0,0
"Head:Antennae:Number of antennomeres:eleven",1,1,1,1,1,1,1,1,1,1,1,1,0,1,1,1,1,1,1,1,1,1,1,1,1,1,1,1,1,1,1,1,1,1,1,1,1,1,1,1,1,1,1,1,1,1,1,1,1,1,1,1,1,1,1,1,1,1,1,1,1,1,1,1,1,1,1,1,1,1,1,1,1,4,1,1,1,1,1,1,1,1,1,1,1,1,1,1,1,1,1,1,1,1,1,1,1,1,1,1,1,1,1,0,1,1,1,1,1,1,1,1,1,1,1,1,1,0,1,1,1,1,1,1,1,1,1,1,1,1,1,1,1,1,1,1,1,1,1,1
"Head:Antennae:Number of antennomeres:twelve",0,0,0,0,0,0,0,0,0,0,0,0,1,0,0,0,0,0,0,0,0,0,0,0,0,0,0,0,0,0,1,0,0,0,0,0,0,0,0,0,1,0,0,0,0,0,0,0,0,0,0,0,0,0,0,0,0,0,0,0,0,0,0,0,0,0,0,0,0,0,0,0,0,1,0,0,0,0,0,0,0,0,0,0,0,0,0,0,0,0,0,0,0,0,0,0,0,0,0,0,0,0,0,0,0,0,0,0,0,0,0,0,0,0,0,0,0,0,0,0,0,0,0,0,0,0,0,0,0,0,0,0,0,0,0,0,0,0,0,0
"Head:Antennae:Length of antennomere III (dorsal length):closer in length to II than to IV",1,0,0,1,1,0,0,1,1,1,1,1,1,1,1,1,0,1,1,1,1,1,1,1,1,1,1,1,1,1,1,1,1,0,0,0,1,0,0,1,1,1,1,1,1,1,1,1,1,1,1,1,1,0,0,0,0,0,1,1,1,0,1,1,1,1,1,1,1,0,0,1,0,0,0,0,0,0,1,1,0,0,0,0,0,0,0,0,0,1,0,1,1,0,1,3,3,1,0,0,1,0,1,0,1,0,0,0,0,0,0,1,0,0,0,1,0,0,0,1,0,1,0,0,1,0,1,0,1,0,1,1,1,1,1,1,1,1,1,0
"Head:Antennae:Length of antennomere III (dorsal length):closer in length to IV than to II",0,1,1,1,1,1,1,1,1,0,1,0,0,0,1,1,1,0,0,0,0,0,1,1,1,0,1,0,0,1,0,1,1,0,1,1,1,1,1,1,1,1,0,1,0,0,0,1,1,1,1,1,1,1,1,1,1,1,3,1,1,1,0,1,1,1,1,1,1,1,1,1,1,1,1,1,1,1,0,0,1,1,1,1,1,1,1,1,1,0,1,1,1,1,0,1,1,1,1,1,0,1,1,0,1,1,1,1,1,1,1,1,1,1,1,1,1,0,1,0,1,0,1,1,1,1,0,1,1,1,0,1,0,0,1,1,0,1,0,1
"Head:Antennae:Length of antennomere IV (dorsal length):longer than each of V to VII",3,3,3,3,3,3,3,3,3,3,3,3,3,3,3,3,0,3,3,3,3,3,3,3,3,3,3,3,3,3,3,3,3,3,3,3,3,3,3,3,3,3,3,3,3,3,3,3,3,3,3,3,3,3,3,3,3,3,3,3,3,3,3,3,3,3,3,3,3,3,3,3,3,3,0,1,1,0,3,3,0,1,1,1,1,0,0,3,1,3,1,1,1,1,1,1,1,1,0,3,0,0,1,0,1,1,1,1,1,1,1,1,3,3,3,3,3,0,0,0,0,0,0,0,0,0,0,0,3,3,3,3,3,3,3,3,3,3,3,3
"Head:Antennae:Length of antennomere IV (dorsal length):not longer than each of V to VII",3,3,3,3,3,3,3,3,3,3,3,3,3,3,3,3,1,3,3,3,3,3,3,3,3,3,3,3,3,3,3,3,3,3,3,3,3,3,3,3,3,3,3,3,3,3,3,3,3,3,3,3,3,3,3,3,3,3,3,3,3,3,3,3,3,3,3,3,3,3,3,3,3,3,1,0,0,1,3,3,1,3,0,1,0,1,1,3,1,3,0,0,1,3,1,0,1,1,1,3,1,1,0,0,1,0,0,0,0,0,0,1,3,3,3,3,3,1,1,1,1,1,1,1,1,1,1,1,3,3,3,3,3,3,3,3,3,3,3,3
"Head:Frons triangular depression:present",0,0,0,0,0,0,0,0,0,0,0,0,1,0,0,0,3,0,0,0,0,0,0,0,0,0,0,0,0,0,1,0,0,1,1,1,0,0,1,1,1,0,0,0,1,0,0,0,0,1,0,0,0,1,0,0,0,0,0,0,0,0,0,0,0,0,1,0,0,0,0,0,0,0,0,0,0,0,0,0,0,0,0,0,0,0,0,0,0,0,0,0,0,0,0,0,0,0,0,0,0,0,0,0,0,0,0,0,0,0,0,0,0,0,0,0,0,0,1,1,1,0,1,1,1,1,0,0,1,1,1,0,0,1,0,0,0,0,0,0
"Head:Frons triangular depression:absent",1,1,1,1,1,1,1,1,1,1,1,1,1,1,1,1,1,1,1,1,1,1,1,1,1,1,1,1,1,1,0,1,1,1,1,1,1,1,1,1,1,1,1,1,1,1,1,1,1,1,1,1,1,1,1,1,1,1,1,1,1,1,1,1,1,1,1,1,1,1,1,1,1,1,1,1,1,1,1,1,1,1,1,1,1,1,1,1,1,1,1,1,1,1,1,1,1,1,1,1,1,1,1,0,1,1,1,1,1,1,1,1,1,1,1,1,1,0,0,0,0,1,0,0,0,0,1,1,0,0,0,1,1,0,1,1,1,1,1,1
"Head:Gena:not broadened anteriorly below eye, not extending spine-like anterior to basal tubercle of mandible (ventral condyle)",3,1,1,1,1,1,1,1,1,1,1,1,1,1,1,1,1,0,1,0,0,3,0,0,3,0,0,0,0,0,3,3,3,3,3,3,3,3,3,3,3,3,3,3,3,3,3,3,3,3,3,3,3,3,3,3,3,3,3,3,3,3,3,3,3,3,3,3,3,3,3,3,3,3,3,3,3,3,3,3,3,3,3,3,3,3,3,3,3,3,3,3,3,3,3,3,3,3,3,3,3,3,3,3,3,3,3,3,3,3,3,3,3,3,3,3,3,3,3,3,3,3,3,3,3,3,3,3,3,3,3,3,3,3,3,3,3,3,3,3
"Head:Gena:broadened anteriorly below eye, extending spine-like anterior to basal tubercle of mandible (ventral condyle)",3,0,0,0,0,0,0,3,3,0,1,0,0,0,0,0,0,1,1,1,1,1,1,1,1,1,1,1,1,1,3,3,3,3,3,3,3,3,3,3,3,3,3,3,3,3,3,3,3,3,3,3,3,3,3,3,3,3,3,3,3,3,3,3,3,3,3,3,3,3,3,3,3,3,3,3,3,3,3,3,3,3,3,3,3,3,3,3,3,3,3,3,3,3,3,3,3,3,3,3,3,3,3,3,3,3,3,3,3,3,3,3,3,3,3,3,3,3,3,3,3,3,3,3,3,3,3,3,3,3,3,3,3,3,3,3,3,3,3,3
"Prothorax:Pronotum:Pronotal length at midline vs. width at widest point (including hind angles):wider than long",1,1,3,1,1,1,1,1,1,1,1,1,1,1,1,1,1,1,1,1,1,1,1,1,1,0,1,1,1,1,0,1,0,1,1,1,1,1,0,0,0,0,1,1,0,1,0,1,1,1,1,0,1,1,1,1,1,1,1,1,1,1,1,1,1,1,1,1,1,1,1,1,1,1,1,1,1,1,1,1,1,1,1,0,1,1,1,1,1,1,1,1,0,1,1,1,1,1,0,1,1,0,1,0,1,1,1,1,1,1,1,1,1,1,1,1,1,0,0,0,1,0,1,0,1,0,0,1,1,1,1,3,1,0,1,1,0,1,1,0
"Prothorax:Pronotum:Pronotal length at midline vs. width at widest point (including hind angles):longer than wide",0,0,1,0,0,1,0,0,1,0,0,1,0,1,0,0,0,0,1,0,0,0,0,1,1,1,1,1,0,0,1,1,1,1,1,1,1,0,1,1,1,1,1,0,1,1,1,1,1,0,1,1,0,0,0,1,0,0,0,0,0,0,0,0,0,0,0,0,0,0,0,1,0,0,1,0,1,1,0,0,0,1,1,1,0,1,0,0,0,0,0,0,1,1,0,1,0,0,1,1,1,1,0,0,0,0,0,0,0,0,0,0,0,0,0,0,0,0,1,1,1,1,0,1,1,1,1,1,0,1,1,1,1,1,0,1,1,1,1,1
"Prothorax:Pronotum:Pronotal dorsal puncture type:all simple (floor of puncture concave)",1,0,1,0,0,0,0,1,1,1,0,1,1,1,1,1,1,1,0,1,1,1,1,0,1,0,1,0,0,1,1,1,1,1,1,1,3,1,1,1,0,1,1,1,0,1,1,1,1,1,1,1,1,1,1,1,1,1,0,1,1,1,1,1,1,1,1,1,1,1,1,1,1,1,1,1,1,1,1,1,1,1,1,0,1,1,1,1,1,1,0,1,1,1,1,0,1,1,0,1,1,0,1,0,1,1,1,1,1,1,1,1,1,1,1,1,1,0,1,1,0,1,0,0,0,0,1,0,1,0,0,1,1,0,1,1,1,1,1,1
"Prothorax:Pronotum:Pronotal dorsal puncture type:some or all punctures umbilicate (floor of puncture flat)",0,1,0,1,1,1,1,1,1,1,1,0,1,0,0,1,0,1,1,0,0,0,1,1,0,1,1,1,1,0,0,0,0,0,0,0,3,0,0,0,1,0,0,0,1,0,0,0,0,0,0,0,0,0,0,0,0,0,1,0,0,0,0,1,0,0,0,0,0,1,0,0,0,0,3,0,1,0,0,0,0,0,0,1,0,0,0,0,0,0,1,0,0,0,0,1,1,1,1,1,1,1,1,0,0,0,0,1,0,1,0,0,0,0,0,0,0,0,0,1,1,0,1,1,1,1,1,1,1,1,1,1,1,1,3,1,0,0,1,3
"Prothorax:Pronotum:Pronotal dorsal puncture size:uniform (or non-discrete size categories)",1,1,1,1,1,1,1,1,1,1,1,1,1,1,1,1,1,1,1,1,1,1,1,1,1,1,1,1,1,1,1,1,1,1,1,1,1,0,1,1,1,1,1,1,1,1,1,0,1,1,1,0,1,1,0,1,1,1,1,1,1,1,1,1,1,4,0,0,1,0,1,1,1,1,1,1,1,1,1,1,1,1,1,1,1,1,1,1,1,1,1,1,1,1,1,1,1,1,1,1,1,1,1,0,1,1,1,1,1,1,1,1,1,1,1,1,1,0,1,1,1,1,1,1,1,1,1,1,1,1,1,1,1,1,1,1,1,1,1,1
"Prothorax:Pronotum:Pronotal dorsal puncture size:of two distinct sizes (heterogeneous)",0,0,0,1,0,0,0,0,0,0,0,0,0,0,0,0,0,0,0,0,0,0,0,0,0,0,0,0,0,0,0,0,0,0,0,0,0,1,0,0,0,0,0,0,0,0,0,1,0,3,0,1,0,0,1,0,0,0,0,0,1,0,0,1,0,1,1,1,0,1,1,0,0,0,0,0,0,0,0,0,0,0,0,0,0,0,0,0,0,0,0,0,0,0,0,0,0,0,0,0,0,0,0,0,0,0,0,0,0,0,0,0,0,0,0,0,0,0,0,0,0,0,0,0,0,0,0,0,0,0,0,0,0,0,0,0,0,0,0,0
"Prothorax:Pronotum:Pronotum anterior to highest point with most setae on median third directed:anterad",0,0,0,0,0,0,0,0,0,0,0,0,0,1,0,0,0,0,1,0,0,0,0,0,0,0,0,0,0,0,0,0,0,0,0,0,0,1,1,1,0,0,0,0,0,0,0,0,0,0,0,1,0,0,0,0,0,0,0,0,1,1,0,0,0,1,1,1,0,1,0,0,1,0,1,0,0,1,0,0,0,1,1,1,0,0,0,0,1,0,0,0,0,0,0,0,1,0,1,1,0,1,1,0,1,0,1,0,0,0,1,1,1,1,1,0,0,1,1,1,1,1,1,1,1,1,1,1,0,1,1,0,1,1,1,1,1,1,1,0
"Prothorax:Pronotum:Pronotum anterior to highest point with most setae on median third directed:posterad",1,1,1,1,1,1,1,1,1,1,1,1,1,0,1,1,1,1,1,1,1,1,1,1,1,1,1,1,1,1,0,1,1,1,1,1,1,0,0,0,1,1,1,1,1,1,1,1,1,1,1,0,1,1,1,1,0,0,1,0,1,0,0,0,1,0,1,0,1,0,1,1,0,1,0,1,0,0,1,1,0,0,0,0,0,1,0,1,0,1,1,1,1,1,1,0,1,1,0,0,0,0,0,0,0,1,0,0,0,1,1,0,0,0,1,1,1,0,0,0,0,0,0,0,0,0,0,0,1,0,0,0,0,0,0,0,0,0,0,0
"Prothorax:Pronotum:Pronotum anterior to highest point with most setae on median third directed:mesad",0,0,0,0,0,0,0,1,0,0,0,0,0,0,0,0,0,0,0,0,0,0,0,0,0,0,0,0,0,0,0,0,0,0,0,0,0,0,0,0,1,0,0,0,0,0,0,0,0,1,0,0,1,0,0,1,1,1,1,1,1,1,1,1,0,0,1,0,0,1,0,0,1,0,0,0,1,1,1,0,0,0,0,0,1,0,1,0,0,0,0,0,0,0,0,0,0,1,0,1,1,0,1,0,1,0,1,0,0,0,1,1,3,1,0,0,0,0,0,0,0,0,0,0,0,0,0,0,0,0,0,1,1,1,0,1,0,0,1,1
"Prothorax:Pronotum:Pronotum anterior to highest point with most setae on median third directed:laterad",0,0,1,0,0,0,0,0,0,0,0,0,0,0,0,0,0,0,0,0,0,0,0,0,0,0,0,0,0,0,1,0,0,0,1,0,1,0,0,0,0,0,0,0,0,0,0,0,0,0,0,0,1,0,0,0,1,0,0,0,0,0,0,0,0,0,0,0,0,0,0,1,0,0,0,0,0,0,0,0,1,1,1,1,1,0,0,0,0,0,0,1,1,0,0,1,0,0,3,1,0,0,0,0,0,0,0,1,1,1,1,1,0,1,0,0,0,0,0,0,0,0,0,0,0,0,0,0,1,0,0,0,1,0,0,0,0,0,0,0
"Prothorax:Pronotum:Pronotum anterior to highest point with most setae on median third directed:uncertain because setae too short",1,0,0,0,0,0,0,0,0,0,0,0,0,0,0,0,0,0,0,0,0,0,0,0,0,0,0,0,0,0,0,1,0,0,0,0,0,0,0,0,0,0,0,0,0,0,0,0,0,0,0,0,0,0,0,0,0,0,0,0,0,0,0,0,0,0,0,0,0,0,0,1,0,1,0,0,0,0,0,0,0,0,1,0,0,0,0,0,0,0,0,1,1,0,0,3,1,0,0,0,0,0,0,0,0,0,0,1,1,0,0,0,0,0,0,0,1,0,0,0,0,0,0,0,0,0,0,0,0,0,0,0,0,0,3,0,0,0,0,0
"Prothorax:Pronotum:Pronotum near midlength with some setae transverse:yes, laterad",1,0,0,0,1,0,0,0,0,0,0,0,0,3,0,0,1,0,1,0,0,0,1,0,0,0,1,0,0,0,1,0,0,1,1,1,1,1,1,1,1,1,1,1,0,0,0,0,0,0,0,0,0,0,0,0,1,0,0,0,1,0,0,0,0,0,1,0,0,0,1,1,1,0,1,1,0,1,1,1,1,1,1,1,1,1,1,0,1,1,1,1,1,1,1,1,0,1,1,1,0,1,1,0,1,0,1,1,1,1,1,0,0,0,0,1,1,0,0,0,0,0,0,0,0,0,0,0,1,1,0,0,0,0,0,1,0,0,0,0
"Prothorax:Pronotum:Pronotum near midlength with some setae transverse:yes, mesad",1,0,1,1,1,0,0,1,0,0,0,0,0,0,0,0,0,0,1,0,0,0,0,0,0,0,0,0,0,0,0,0,0,0,0,0,0,0,0,0,1,0,0,0,0,0,0,0,0,1,1,0,1,0,1,1,1,1,1,1,1,1,1,1,1,1,1,0,0,1,1,0,1,1,0,1,1,1,0,1,0,0,0,0,1,1,1,1,1,1,1,0,1,1,1,0,1,1,0,1,1,0,1,0,1,1,1,0,0,0,1,1,1,1,1,0,0,0,0,0,0,0,0,0,0,0,0,0,1,0,0,1,1,1,1,1,0,0,1,1
"Prothorax:Pronotum:Pronotum near midlength with some setae transverse:yes, both laterad and mesad",1,0,0,0,1,0,0,0,0,0,0,0,0,0,0,0,0,0,1,0,0,0,0,0,0,0,0,0,0,0,0,0,0,0,1,0,0,0,0,0,1,0,0,0,0,0,0,0,0,0,0,0,0,0,0,0,1,0,0,0,1,0,0,0,0,0,1,0,0,0,1,0,1,0,0,1,0,1,0,1,0,0,0,0,1,1,1,0,1,1,1,0,0,1,1,0,0,1,0,1,0,0,1,0,1,0,1,0,0,0,1,0,0,0,0,0,0,0,0,0,0,0,0,0,0,0,0,0,1,0,0,0,0,0,0,1,0,0,0,0
"Prothorax:Pronotum:Pronotum near midlength with some setae transverse:no",0,1,0,1,1,1,1,1,1,1,1,1,1,1,1,1,1,1,1,1,1,1,1,1,1,1,1,1,1,1,0,1,1,1,0,1,0,0,0,1,0,1,1,1,1,1,1,1,1,1,1,1,3,1,1,0,0,0,0,0,0,0,0,0,0,1,0,1,1,0,0,0,1,0,1,0,0,0,0,0,0,0,0,0,3,1,0,0,0,0,0,0,0,0,1,0,1,0,0,0,0,0,0,0,0,0,0,0,0,0,1,0,0,0,0,1,1,1,1,1,1,1,1,1,1,1,1,1,0,1,1,0,1,0,1,1,1,1,1,0
"Prothorax:Pronotum:Pronotum near midlength with some setae transverse:uncertain because setae too short",1,0,1,0,0,0,0,0,0,0,1,0,0,0,0,0,0,3,0,1,0,0,0,0,0,0,0,0,0,0,0,1,0,0,0,0,0,0,0,0,0,0,0,0,0,0,0,0,0,0,3,0,1,0,0,0,0,0,0,0,0,0,0,0,0,0,1,0,0,0,0,1,0,1,3,0,0,0,0,0,0,1,1,0,3,0,0,0,0,0,0,1,0,0,0,0,0,0,0,0,0,0,0,0,0,0,0,1,1,0,3,0,0,0,0,0,1,0,0,0,0,0,0,0,0,0,0,0,0,0,0,0,0,0,3,0,0,0,0,0
"Prothorax:Pronotum:Pronotum posterior to highest part with some setae on median third anteriorly directed:yes",1,1,1,1,0,1,1,1,1,0,1,0,0,1,0,0,0,0,1,1,0,0,3,0,0,0,0,0,0,0,0,0,0,0,0,0,1,1,1,1,1,0,0,0,0,1,0,1,1,1,0,1,1,1,0,1,1,1,1,1,1,1,1,1,1,1,1,1,1,1,1,0,0,3,1,1,1,1,1,1,1,1,1,1,0,1,1,1,1,1,0,1,1,1,1,1,1,1,1,1,0,0,1,0,1,1,1,0,1,0,1,1,1,1,1,1,0,1,1,1,1,1,1,1,1,1,1,1,1,1,1,1,1,1,1,1,1,1,1,1
"Prothorax:Pronotum:Pronotum posterior to highest part with some setae on median third anteriorly directed:no",0,1,0,1,1,1,1,0,0,1,1,1,1,1,1,1,1,1,1,3,1,1,1,1,1,1,1,1,1,1,1,1,1,1,1,1,0,0,0,0,3,1,1,1,1,1,1,1,1,0,1,0,1,1,1,1,0,0,0,0,1,0,0,0,0,0,0,0,0,0,0,1,1,3,1,0,0,0,0,0,0,1,1,0,1,0,1,0,1,0,1,1,1,0,0,0,0,0,0,1,1,1,0,0,0,0,0,1,0,1,1,0,1,1,1,0,1,0,0,0,0,0,0,0,0,0,0,0,0,0,0,0,0,0,0,0,0,0,0,0
"Prothorax:Pronotum:Pronotum posterior to highest part with some setae on median third anteriorly directed:uncertain because setae too short",1,3,1,0,0,0,0,0,0,0,1,0,0,0,0,0,0,0,0,0,0,0,0,0,0,0,0,0,0,0,0,1,0,0,0,0,0,0,0,0,0,1,0,0,0,0,0,0,0,1,0,0,0,0,0,0,0,0,0,0,0,0,0,0,0,0,0,0,0,0,0,1,0,1,0,0,0,0,0,0,0,1,1,0,0,0,0,0,0,0,0,1,1,0,0,1,1,0,0,0,0,0,0,0,0,0,0,1,1,0,3,0,0,0,0,0,1,0,0,0,0,0,0,0,0,0,0,0,0,0,0,0,0,0,3,0,0,0,0,0
"Prothorax:Pronotum:Pronotum with tubercles or longitudinal carinae between punctures:covering entire thorax",0,0,0,0,0,0,0,0,0,0,0,0,0,0,0,0,0,0,0,0,0,0,0,0,0,0,0,0,0,0,0,0,0,0,0,0,1,0,0,0,0,0,0,0,0,0,0,0,0,0,0,0,1,0,1,0,0,1,0,1,0,0,0,0,0,0,0,0,4,0,0,0,0,0,0,0,0,0,0,0,0,0,0,0,0,0,0,0,0,0,0,0,0,0,0,0,0,0,0,0,0,0,0,0,0,0,0,0,0,0,0,0,0,0,0,0,0,0,0,0,0,0,0,0,0,0,0,0,0,0,0,0,0,0,0,0,1,0,0,0
"Prothorax:Pronotum:Pronotum with tubercles or longitudinal carinae between punctures:covering only antero-medial portion",0,0,0,0,0,0,0,0,0,0,0,0,0,0,0,0,0,0,0,0,0,0,0,0,0,0,0,0,0,0,0,0,0,0,0,0,0,0,0,0,0,0,0,0,0,0,0,0,0,0,0,0,0,0,0,0,1,0,0,0,0,0,0,1,0,0,0,0,0,0,0,0,0,0,0,0,0,0,0,0,0,0,0,0,0,0,0,0,0,0,0,0,0,0,0,0,0,0,0,0,0,0,0,0,0,0,0,0,0,0,0,0,0,0,0,0,0,0,0,0,0,0,0,0,0,0,0,0,0,0,0,0,0,0,0,0,0,0,0,0
"Prothorax:Pronotum:Pronotum with tubercles or longitudinal carinae between punctures:absent",1,1,1,1,1,1,1,1,1,1,1,1,1,1,1,1,1,1,1,1,1,1,1,1,1,1,1,1,1,1,1,1,1,1,1,1,0,1,1,1,1,1,1,1,1,1,1,1,1,1,1,1,1,1,1,1,1,0,1,0,1,1,1,1,1,1,1,1,1,1,1,1,1,1,1,1,1,1,1,1,1,1,1,1,1,1,1,1,1,1,1,1,1,1,1,1,1,1,1,1,1,1,1,0,1,1,1,1,1,1,1,1,1,1,1,1,1,0,1,1,1,1,1,1,1,1,1,1,1,1,1,1,1,1,1,1,1,1,1,1
"Prothorax:Pronotum:Pronotum with pair of dimples on disk:present",0,0,0,0,0,0,0,0,0,0,0,1,0,0,0,1,0,0,0,0,0,0,1,0,0,0,1,0,0,0,1,0,0,0,1,0,0,0,0,0,0,0,0,1,1,0,0,0,0,0,0,0,0,0,0,0,0,0,0,0,0,0,0,0,0,0,0,0,0,0,0,0,0,0,0,0,1,0,0,0,0,0,0,0,1,0,0,0,1,0,0,0,0,0,0,0,0,0,0,0,1,0,0,0,0,0,0,0,0,0,0,0,0,0,0,0,0,0,0,0,0,0,0,0,0,0,0,0,1,0,0,0,0,0,0,0,0,0,0,0
"Prothorax:Pronotum:Pronotum with pair of dimples on disk:absent",1,1,1,1,1,1,1,1,1,1,1,1,1,1,1,1,1,1,1,1,1,1,1,1,1,1,1,1,1,1,0,1,1,1,1,1,1,1,1,1,1,1,1,1,1,1,1,1,1,1,1,1,1,1,1,1,1,1,1,1,1,1,1,1,1,1,1,1,1,1,1,1,1,1,1,1,1,1,1,1,1,1,1,1,1,1,1,1,1,1,1,1,1,1,1,1,1,1,1,1,1,0,1,0,1,1,1,1,1,1,1,1,1,1,1,1,1,0,1,1,1,1,1,1,1,1,1,1,1,1,1,1,1,1,1,1,1,1,1,1
"Prothorax:Pronotum:Pronotal integument colour pattern:unicoloured",1,1,1,1,1,1,1,1,1,1,1,1,1,1,1,1,1,1,1,1,1,1,1,1,1,1,1,1,1,1,1,1,1,1,1,1,1,1,1,1,1,1,1,1,1,1,1,1,1,1,1,1,1,0,1,1,1,1,1,1,1,1,1,1,1,1,1,1,1,1,1,1,1,1,1,1,1,1,1,1,0,1,1,1,1,0,1,1,1,1,1,1,1,1,1,1,1,1,1,1,1,1,1,0,1,1,1,1,1,1,1,1,1,1,1,1,1,0,0,1,1,1,1,1,1,1,1,1,0,1,1,1,1,1,1,1,1,1,1,3
"Prothorax:Pronotum:Pronotal integument colour pattern:bicoloured",0,0,0,1,0,0,0,1,1,1,1,0,0,0,0,0,1,0,1,0,0,0,1,0,0,1,1,1,0,0,0,0,0,0,0,1,0,0,0,0,0,1,1,1,1,1,0,0,1,0,0,0,0,1,0,0,0,0,0,0,0,0,1,0,0,0,1,1,0,0,0,0,0,0,1,0,0,0,0,0,1,0,1,0,0,1,0,0,0,0,1,0,1,1,0,0,0,0,0,0,0,0,0,0,0,0,0,1,1,0,0,1,0,0,0,1,0,0,1,0,0,0,0,1,1,0,0,0,1,1,0,1,0,0,0,1,1,0,1,1
"Prothorax:Pronotum:Pronotum integument reflection:irridescent",0,0,0,0,0,0,0,1,1,0,0,0,0,0,0,0,0,0,0,0,0,0,0,0,0,0,0,0,0,0,0,0,0,0,0,0,0,0,0,0,0,0,0,0,0,0,0,0,0,0,0,0,0,0,0,0,0,0,0,0,0,0,0,0,0,0,0,0,0,0,0,0,0,0,0,0,0,0,0,0,0,0,0,0,1,0,0,0,0,0,0,0,0,0,0,0,0,0,0,0,0,0,0,0,0,0,0,0,0,0,0,0,0,0,0,0,0,0,0,0,0,0,0,0,0,0,0,0,0,0,0,0,0,0,0,0,0,0,0,0
"Prothorax:Pronotum:Pronotum integument reflection:metallic",0,0,0,0,0,0,0,0,0,0,0,0,0,0,0,0,0,0,0,0,0,0,1,0,0,0,0,0,0,0,0,0,0,0,0,0,0,0,0,4,0,0,0,0,0,0,0,0,0,0,0,0,0,0,0,0,0,0,0,0,0,0,0,0,0,0,3,0,0,0,0,0,0,0,0,0,0,0,0,0,0,0,0,0,0,0,0,0,0,1,0,0,0,0,0,0,1,0,0,0,0,0,0,0,0,0,0,1,0,0,0,0,0,1,0,0,0,0,0,0,0,0,0,0,0,0,0,0,0,0,0,0,0,0,0,1,0,0,0,0
"Prothorax:Pronotum:Pronotum integument reflection:absent",1,1,1,1,1,1,1,1,1,1,1,1,1,1,1,1,1,1,1,1,1,1,1,1,1,1,1,1,1,1,1,1,1,1,1,1,1,1,1,1,1,1,1,1,1,1,1,1,1,1,1,1,1,1,1,1,1,1,1,1,1,1,1,1,1,1,1,1,1,1,1,1,1,1,1,1,1,1,1,1,1,1,1,1,1,1,1,1,1,0,1,1,1,1,1,1,0,1,1,1,1,1,1,0,1,1,1,1,1,1,1,1,1,1,1,1,1,0,1,1,1,1,1,1,1,1,1,1,1,1,1,1,1,1,1,1,1,1,1,1
"Prothorax:Pronotum:Pronotum bioluminescent spots:present",0,0,0,0,0,0,0,0,0,0,0,0,0,0,0,0,0,0,0,0,0,0,0,0,0,0,0,0,0,0,0,0,0,0,0,0,0,0,0,0,0,1,1,1,1,0,0,0,0,0,0,0,0,0,0,0,0,0,0,0,0,0,0,0,0,0,0,0,0,0,0,0,0,0,0,0,0,0,0,0,0,0,0,0,0,0,0,0,0,0,0,0,0,0,0,0,0,0,0,0,0,0,0,0,0,0,0,0,0,0,0,0,0,0,0,0,0,0,0,0,0,0,0,0,0,0,0,0,0,0,0,0,0,0,0,0,0,0,0,0
"Prothorax:Pronotum:Pronotum bioluminescent spots:absent",1,1,1,1,1,1,1,1,1,1,1,1,1,1,1,1,1,1,1,1,1,1,1,1,1,1,1,1,1,1,1,1,1,1,1,1,1,1,1,1,1,0,0,0,0,1,1,1,1,1,1,1,1,1,1,1,1,1,1,1,1,1,1,1,1,1,1,1,1,1,1,1,1,1,1,1,1,1,1,1,1,1,1,1,1,1,1,1,1,1,1,1,1,1,1,1,1,1,1,1,1,1,1,0,1,1,1,1,1,1,1,1,1,1,1,1,1,0,1,1,1,1,1,1,1,1,1,1,1,1,1,1,1,1,1,1,1,1,1,1
"Prothorax:Pronotum:Pronotal lateral carina position:carina visible throughout length in dorsal view",1,1,1,1,0,0,0,1,0,1,0,1,1,1,3,3,1,1,0,0,1,3,1,0,1,0,0,1,1,0,1,1,1,1,1,1,1,1,1,1,1,1,1,1,1,1,0,1,1,1,1,1,1,1,1,1,1,1,0,1,1,1,1,1,0,0,0,3,0,3,0,1,1,1,1,1,1,1,1,1,1,1,1,1,1,1,1,1,1,1,1,1,1,1,1,1,1,1,1,1,1,1,1,0,1,1,1,1,1,1,1,1,1,1,1,1,1,0,1,1,1,1,1,1,1,1,1,1,1,1,1,1,1,1,1,1,1,1,1,1
"Prothorax:Pronotum:Pronotal lateral carina position:carina not visible anteriorly in dorsal view",1,0,1,1,1,1,1,1,1,1,1,3,1,3,3,3,0,0,1,1,1,3,1,1,1,1,1,0,1,1,1,0,0,0,0,1,0,0,0,0,0,0,0,0,0,1,1,1,1,0,0,0,0,0,0,1,0,0,1,0,1,1,1,1,1,1,1,3,1,3,1,0,0,0,0,0,0,0,0,0,0,0,0,0,0,0,0,0,0,0,0,0,0,0,0,0,0,0,0,3,0,0,3,0,0,0,0,0,0,0,0,0,0,0,0,0,0,0,0,0,0,0,0,0,0,0,0,0,0,0,0,1,1,1,0,1,1,0,0,0
"Prothorax:Pronotum:Pronotal lateral carina length:complete anteriorly",1,1,1,1,1,1,1,1,1,1,1,1,1,1,0,0,1,1,1,1,1,0,1,1,1,1,1,1,1,1,1,1,1,1,1,1,0,4,1,1,1,1,1,1,1,1,1,1,1,1,1,1,1,1,1,1,1,1,1,1,1,1,1,1,0,0,0,1,0,0,0,1,1,1,1,1,1,1,1,1,1,1,1,1,1,1,1,1,1,1,1,1,1,1,1,1,1,1,1,1,1,1,1,0,1,1,1,1,1,1,1,1,1,1,1,1,1,0,1,1,1,1,1,1,1,1,1,1,1,1,1,1,1,1,1,1,1,1,1,1
"Prothorax:Pronotum:Pronotal lateral carina length:incomplete anteriorly",0,0,0,0,1,0,0,0,0,0,0,1,1,1,1,1,0,0,0,1,0,1,0,0,0,0,1,0,0,0,0,0,0,0,0,0,1,1,0,0,0,0,0,0,0,0,0,0,0,0,0,0,0,0,0,0,0,0,0,1,0,0,0,0,1,1,1,1,1,1,1,0,0,0,0,0,0,0,0,0,0,0,0,0,0,0,0,0,1,0,0,0,0,0,0,0,0,0,0,3,0,0,0,0,0,0,0,0,0,0,0,0,0,0,0,0,0,0,0,0,0,0,0,0,0,0,0,0,0,0,0,0,0,0,0,0,0,0,0,0
"Prothorax:Pronotum:Pronotal lateral carina intersecting mesal edge of hypomeron (angle acute):yes (at about 30 degrees)",0,0,0,0,0,0,0,0,3,0,0,0,0,0,3,3,0,0,0,0,0,3,0,1,0,0,1,0,0,1,0,0,0,0,0,0,3,0,0,0,0,0,0,0,0,0,0,0,0,0,0,0,0,0,0,0,0,0,0,0,0,0,0,0,3,3,3,3,3,3,3,0,0,0,0,0,0,0,0,0,0,0,0,0,0,0,0,0,0,0,0,0,0,0,0,0,0,0,0,0,0,0,0,0,0,0,0,0,0,0,0,0,0,0,0,0,0,0,0,0,0,0,0,0,0,0,0,0,0,0,0,0,0,0,0,0,0,0,0,0
"Prothorax:Pronotum:Pronotal lateral carina intersecting mesal edge of hypomeron (angle acute):no, meeting anterior edge of prothorax in most (at about 90 degrees)",1,1,1,1,1,1,1,1,1,1,1,1,1,1,3,3,1,1,1,1,1,3,1,0,1,1,0,1,1,0,1,1,1,1,1,1,3,1,1,1,1,1,1,1,1,1,1,1,1,1,1,1,1,1,1,1,1,1,1,1,1,1,1,1,3,3,3,3,3,3,3,1,1,1,1,1,1,1,1,1,1,1,1,1,1,1,1,1,3,1,1,1,1,1,1,1,1,1,1,1,1,1,1,0,1,1,1,1,1,1,1,1,1,1,1,1,1,0,1,1,1,1,1,1,1,1,1,1,1,1,1,1,1,1,1,1,1,1,1,1
"Prothorax:Pronotum:Pronotal lateral carina serration:present, microserrate along entire side (e.g. about 70 points per mm)",0,0,0,0,0,0,0,0,0,0,0,0,0,0,0,0,0,0,0,0,0,0,0,0,0,0,0,0,0,0,0,0,0,0,0,0,1,0,0,0,0,0,0,0,0,0,0,0,0,0,0,0,0,0,0,0,0,0,0,0,0,0,0,0,0,0,0,0,0,0,0,0,0,0,0,0,0,0,0,0,0,0,0,0,0,0,0,0,0,0,0,0,0,0,0,0,0,0,0,0,0,0,0,0,0,0,0,0,0,0,0,0,0,0,0,0,0,0,0,1,1,0,0,0,1,0,1,0,0,1,0,0,0,0,0,0,0,0,0,0
"Prothorax:Pronotum:Pronotal lateral carina serration:present, microserrate at hind angles only (posterior 10%, in concavity)",0,0,0,0,0,0,0,0,0,0,0,0,0,0,0,0,0,0,0,0,0,0,0,0,0,0,0,0,0,0,0,0,0,0,0,0,0,0,0,0,0,0,0,0,0,0,0,0,0,0,0,0,0,0,0,0,0,0,0,0,0,0,0,0,0,0,0,0,0,0,0,0,0,0,0,0,0,0,0,0,0,0,0,0,0,0,0,0,0,0,0,0,0,0,0,0,0,0,0,0,0,0,0,0,0,0,0,0,0,0,0,0,0,0,0,0,0,0,1,1,0,1,0,1,1,1,0,1,0,0,0,0,0,0,1,0,0,0,0,0
"Prothorax:Pronotum:Pronotal lateral carina serration:absent (or carina absent)",1,1,1,1,1,1,1,1,1,1,1,1,1,1,1,1,1,1,1,1,1,1,1,1,1,1,1,1,1,1,1,1,1,1,1,1,1,1,1,1,1,1,1,1,1,1,1,1,1,1,1,1,1,1,1,1,1,1,1,1,1,1,1,1,1,1,1,1,1,1,1,1,1,1,1,1,1,1,1,1,1,1,1,1,1,1,1,1,1,1,1,1,1,1,1,1,1,1,1,1,1,1,1,0,1,1,1,1,1,1,1,1,1,1,1,1,1,0,0,0,0,1,1,0,0,0,0,0,1,0,1,1,1,1,1,1,1,1,1,1
"Prothorax:Pronotum:Hind angle carinae (presence):present - single",1,0,1,1,1,1,1,1,1,1,1,1,1,1,0,1,1,1,1,1,1,1,1,1,1,1,1,1,1,1,1,1,1,0,0,1,0,0,1,0,0,1,1,1,1,1,1,1,1,1,1,1,1,1,1,1,1,1,1,1,1,1,1,1,0,1,1,1,1,0,1,1,0,1,1,1,1,0,1,1,1,1,1,0,1,1,1,1,3,0,4,1,1,1,1,1,1,1,1,1,1,1,1,0,1,1,0,1,1,1,1,1,1,1,1,1,1,0,0,0,1,0,0,0,1,0,0,0,0,0,1,1,1,1,1,1,1,1,1,1
"Prothorax:Pronotum:Hind angle carinae (presence):present - two carinae",0,0,0,1,0,0,0,1,1,0,0,0,0,0,0,0,0,0,0,0,0,0,0,0,0,0,0,0,0,0,0,0,0,0,0,0,0,0,0,0,1,0,0,0,0,0,0,1,1,0,0,0,0,0,0,0,0,0,0,0,0,0,0,0,0,0,0,0,0,0,0,0,0,0,0,0,0,0,0,0,0,0,0,0,0,0,0,0,0,0,0,0,0,0,0,0,0,0,0,0,0,0,0,0,0,0,0,0,0,0,0,0,0,0,0,0,0,0,0,0,0,0,0,0,0,0,0,0,0,0,0,0,0,0,0,0,0,0,0,0
"Prothorax:Pronotum:Hind angle carinae (presence):absent",0,1,0,0,0,0,0,0,0,0,0,0,0,1,1,1,0,0,0,0,0,0,0,0,3,0,0,0,0,0,0,0,0,1,1,1,1,1,1,1,0,1,0,0,0,0,0,0,1,0,0,0,0,0,0,0,0,0,0,0,0,0,0,0,1,4,0,1,3,1,0,0,1,4,3,0,1,1,3,0,0,0,0,1,0,0,0,0,1,1,1,0,0,1,0,0,0,1,0,0,0,0,0,0,1,1,1,0,0,0,0,1,0,0,1,0,0,0,1,1,1,1,1,1,0,1,1,1,1,1,0,1,0,0,0,1,1,0,1,0
"Prothorax:Pronotum:Pronotal posterior edge sublateral plicae and notches:present",0,0,1,1,1,1,1,0,1,0,1,0,0,0,0,0,0,0,1,0,0,0,0,0,0,0,1,0,0,1,0,0,0,0,0,0,0,0,0,0,0,0,0,0,0,3,1,1,1,1,1,0,1,0,1,1,0,0,0,0,0,0,0,0,0,1,1,0,1,1,1,0,0,0,1,1,1,1,0,1,3,1,1,1,1,1,1,0,0,0,1,0,0,1,1,1,1,1,1,1,1,1,1,0,1,1,0,1,0,1,1,1,1,1,1,1,1,0,1,1,1,0,0,1,0,1,1,1,0,0,1,0,0,0,1,0,0,0,0,0
"Prothorax:Pronotum:Pronotal posterior edge sublateral plicae and notches:absent",1,1,0,0,1,0,0,1,1,1,1,1,1,1,1,1,1,1,1,1,1,1,1,1,1,1,1,1,1,0,1,1,1,1,1,1,1,1,1,1,1,1,1,1,1,1,0,1,1,0,0,1,0,1,0,0,1,1,1,1,1,1,1,1,1,0,0,1,0,1,0,1,1,1,0,0,1,0,1,0,1,0,0,1,0,0,0,1,1,1,1,1,1,1,0,4,0,1,0,1,0,0,4,0,0,0,1,0,1,0,0,0,0,0,0,0,0,0,1,0,1,1,1,0,1,0,0,0,1,1,1,1,1,1,1,1,1,1,1,1
"Prothorax:Pronotum:Pronotal posterior edge crenellations:present",0,0,0,0,0,0,0,0,0,0,0,0,0,0,0,0,0,0,0,0,0,0,0,0,0,0,0,0,0,0,0,0,0,0,0,0,0,0,0,0,0,0,0,0,0,0,0,0,0,0,0,0,0,0,0,0,0,0,0,0,0,0,0,0,0,0,0,0,0,0,0,1,1,1,0,0,0,0,0,0,1,0,0,0,0,0,0,0,0,0,0,0,0,0,0,0,0,0,0,0,0,0,0,0,0,0,0,0,0,0,0,0,0,0,0,0,0,0,0,0,0,0,0,0,0,0,0,0,0,0,0,0,0,0,0,0,0,0,0,0
"Prothorax:Pronotum:Pronotal posterior edge crenellations:absent",1,1,1,1,1,1,1,1,1,1,1,1,1,1,1,1,1,1,1,1,1,1,1,1,1,1,1,1,1,1,1,1,1,1,1,1,1,1,1,1,1,1,1,1,1,1,1,1,1,1,1,1,1,1,1,1,1,1,1,1,1,1,1,1,1,1,1,1,1,1,1,1,0,0,1,1,1,1,1,1,0,1,1,1,1,1,1,1,1,1,1,1,1,1,1,1,1,1,1,1,1,1,1,0,1,1,1,1,1,1,1,1,1,1,1,1,1,0,1,1,1,1,1,1,1,1,1,1,1,1,1,1,1,1,1,1,1,1,1,1
"Prothorax:Pronotum:Hypomeron with concavity on posterior edge near hind angle:present",1,0,1,1,1,1,1,1,1,1,1,1,1,1,1,1,1,1,1,1,1,1,1,1,1,1,1,1,1,1,1,1,0,1,1,1,1,1,1,1,1,1,1,1,1,1,1,1,1,1,1,1,1,1,1,1,1,1,1,1,1,1,1,1,1,1,1,1,1,1,1,1,1,1,1,1,1,1,1,1,1,1,1,1,1,1,1,1,1,1,1,1,1,1,1,1,1,1,1,1,1,1,0,0,1,1,0,1,1,1,1,1,1,1,1,1,1,0,0,0,0,0,1,0,0,0,0,0,0,1,0,1,1,1,1,0,0,0,0,3
"Prothorax:Pronotum:Hypomeron with concavity on posterior edge near hind angle:absent",1,1,0,0,0,0,0,0,0,0,0,0,1,1,0,1,0,0,1,0,0,0,1,0,0,1,0,0,0,0,0,0,1,1,1,1,1,1,0,0,0,0,0,0,0,0,0,0,1,0,0,0,0,0,0,0,0,0,0,0,0,0,0,0,0,0,0,0,0,0,0,0,0,0,0,0,0,0,0,0,0,0,0,0,0,4,0,0,0,0,0,0,0,1,0,0,0,0,0,0,0,0,1,0,0,0,1,0,0,0,0,0,0,0,0,0,0,0,1,1,1,1,0,1,1,1,1,1,1,0,1,1,0,0,1,1,1,1,1,1
"Prothorax:Pronotum:Hypomeron with shape of concavity on posterior edge:arcuate",3,3,1,1,1,1,1,1,1,1,1,1,1,3,1,1,1,1,1,3,1,1,1,1,1,1,1,1,1,1,1,1,1,0,0,1,0,0,1,0,1,1,1,1,1,1,1,1,1,1,1,1,1,1,1,1,1,1,1,1,1,1,1,1,1,1,0,1,1,0,1,1,1,1,1,1,1,3,0,1,1,1,1,1,1,1,1,1,1,1,1,1,1,1,1,1,1,1,1,1,1,1,3,0,1,1,3,1,1,1,1,1,1,1,1,1,3,0,3,3,3,3,1,3,3,3,3,3,3,1,3,1,1,1,3,3,3,3,3,3
"Prothorax:Pronotum:Hypomeron with shape of concavity on posterior edge:angulate",3,3,0,1,0,0,0,0,0,0,1,3,0,3,0,0,0,0,1,3,0,0,0,0,1,0,0,1,0,0,0,1,0,1,1,0,1,1,1,1,0,0,0,0,0,1,1,1,1,0,0,0,0,0,0,0,0,1,0,0,0,0,0,1,1,1,1,1,1,1,0,1,1,0,0,0,0,3,1,0,0,0,0,0,0,0,0,1,0,0,0,0,0,1,0,0,0,0,0,1,0,0,3,0,0,0,3,0,0,0,0,0,1,0,0,0,3,0,3,3,3,3,3,3,3,3,3,3,3,0,3,0,1,0,3,3,3,3,3,3
"Prothorax:Pronotum:Pronotosternal suture closure:open",0,0,1,1,1,1,1,1,1,1,0,1,1,1,0,0,0,0,0,0,0,0,1,1,0,1,1,1,1,1,0,1,0,0,0,0,0,0,0,1,1,1,1,1,1,0,1,1,1,0,0,0,0,0,0,0,0,0,0,0,0,0,1,0,0,0,0,0,1,0,0,0,0,0,0,0,0,0,0,0,0,0,0,0,0,0,0,1,0,0,1,0,0,0,0,0,1,0,0,0,0,0,0,0,0,0,0,0,0,0,0,0,0,1,1,0,0,0,0,0,0,0,0,0,0,0,0,0,0,0,1,0,1,1,0,1,1,1,1,0
"Prothorax:Pronotum:Pronotosternal suture closure:closed",0,1,1,0,0,0,0,0,1,0,1,1,1,1,1,1,1,1,1,1,1,1,1,0,1,3,0,0,0,0,1,0,0,0,0,0,0,0,1,1,0,1,1,0,1,1,0,0,1,1,1,1,1,1,1,1,1,1,1,1,1,1,1,1,1,1,1,1,0,1,1,1,1,1,1,1,1,1,1,1,1,1,1,1,1,1,1,0,1,1,0,1,1,1,1,1,0,1,1,1,1,1,1,0,1,1,1,1,1,1,1,1,1,0,0,1,1,0,1,1,1,1,1,1,1,1,1,1,1,1,0,1,1,0,1,1,0,1,0,1
"Prothorax:Pronotum:Pronotosternal suture closure:excavated (able to contain antennae)",1,0,0,0,0,0,0,0,0,0,0,0,0,0,0,0,0,0,0,0,0,0,0,0,0,0,0,0,0,0,0,0,1,1,1,1,1,1,0,0,0,0,0,0,0,0,0,0,0,0,0,0,0,0,0,0,0,0,0,0,0,0,0,0,0,0,0,0,0,0,0,0,0,0,0,0,0,0,0,0,0,0,0,0,0,0,0,0,0,0,0,0,0,0,0,0,0,0,0,0,0,0,0,0,0,0,0,0,0,0,0,0,0,0,0,0,0,0,0,0,0,0,0,0,0,0,0,0,0,0,0,0,0,0,0,0,0,0,0,0
"Prothorax:Pronotum:Pronotosternal sutures- hypomeral bead - present or absent:present",3,1,1,1,1,1,1,1,1,1,1,1,1,1,0,1,1,3,1,1,1,1,1,1,1,1,1,1,1,1,1,1,1,0,0,0,0,0,1,0,1,1,1,1,1,1,1,0,1,0,0,1,0,0,0,1,1,1,1,1,1,1,1,1,0,1,1,1,1,1,1,1,1,1,0,0,1,1,0,1,0,0,0,1,1,1,0,1,1,0,1,1,1,1,1,0,1,1,0,1,1,0,1,0,1,0,1,1,1,1,1,1,1,1,1,0,1,0,1,1,0,1,1,1,0,1,1,0,1,0,1,1,1,1,1,1,1,1,1,3
"Prothorax:Pronotum:Pronotosternal sutures- hypomeral bead - present or absent:absent",3,0,1,0,1,0,0,0,0,0,0,1,0,0,1,1,0,1,1,0,0,0,0,0,0,0,0,0,0,1,0,0,0,1,1,1,1,1,1,1,0,0,1,1,0,0,0,1,0,1,1,0,1,1,1,1,0,0,0,0,1,1,0,0,1,1,1,1,0,1,0,0,1,4,1,1,3,1,1,1,1,1,1,0,0,0,1,0,0,1,4,0,0,0,1,1,0,0,1,1,1,1,0,0,1,1,0,1,0,0,0,1,1,0,0,1,0,0,0,0,1,1,0,0,1,1,1,1,0,1,0,1,0,0,1,0,0,0,0,1
"Prothorax:Prosternal sides curvature (midway between anterior lobe and procoxae):straight",1,1,0,0,0,0,0,1,0,0,0,0,0,0,0,0,0,0,0,0,0,0,0,0,1,0,1,0,0,1,1,1,1,1,0,1,1,1,1,0,1,1,1,1,1,1,1,1,1,1,3,1,1,1,1,1,0,0,0,0,0,0,0,0,0,0,1,0,0,0,1,1,1,1,1,1,1,1,0,0,0,1,1,1,1,1,1,1,0,1,1,1,1,1,1,1,1,1,1,1,1,1,1,0,1,1,1,1,1,1,1,1,1,1,1,1,1,0,1,1,1,1,1,1,1,1,1,1,1,1,1,1,1,1,1,1,1,1,1,1
"Prothorax:Prosternal sides curvature (midway between anterior lobe and procoxae):concave",0,0,1,1,1,1,1,1,1,1,1,1,1,1,1,1,1,1,1,1,1,1,1,1,0,1,1,1,1,1,1,0,0,0,0,0,1,1,1,0,0,0,0,0,0,3,0,1,0,0,0,0,0,0,0,0,0,0,0,0,0,0,0,0,1,1,1,1,1,1,1,0,3,0,0,0,0,0,1,1,1,0,0,0,0,0,0,0,1,1,0,0,0,1,1,3,0,0,0,0,0,0,0,0,0,0,0,1,0,1,0,0,0,1,1,1,1,0,0,0,0,0,1,0,0,0,0,0,0,1,0,0,1,0,0,0,1,0,3,0
"Prothorax:Prosternal sides curvature (midway between anterior lobe and procoxae):convex",0,0,0,0,0,0,0,0,0,0,0,0,0,0,0,0,0,0,0,0,0,0,0,0,0,0,0,0,0,0,0,0,0,0,1,1,0,0,0,1,1,0,0,0,0,0,0,0,1,1,1,1,1,0,1,1,1,1,1,1,1,1,1,1,0,0,0,0,0,0,0,3,0,0,0,0,0,0,0,0,0,0,1,0,0,0,0,0,0,0,0,1,1,0,0,0,0,0,0,0,0,0,0,0,0,0,0,0,1,0,0,0,0,0,0,0,0,0,0,0,1,0,0,0,0,0,0,0,0,0,0,1,0,0,0,0,0,0,0,0
"Prothorax:Prosternal process curved upward more than 40 degrees (angle measured immediately before and after procoxae):yes",0,1,1,0,0,0,1,1,1,0,0,1,1,1,1,1,1,0,0,0,0,0,0,0,0,0,0,0,0,0,1,0,0,1,0,0,0,0,0,0,0,0,0,0,0,0,0,1,0,0,0,0,0,0,0,0,0,0,0,0,0,0,0,0,1,1,1,1,1,0,1,0,0,1,0,0,0,0,0,1,1,0,0,1,0,0,0,1,1,1,0,0,0,1,1,0,1,0,0,0,0,0,0,0,0,0,0,0,0,0,0,0,1,0,0,0,0,0,0,0,0,0,0,0,0,1,0,1,1,1,1,0,1,0,1,1,1,3,1,0
"Prothorax:Prosternal process curved upward more than 40 degrees (angle measured immediately before and after procoxae):no",1,0,0,1,1,1,1,1,1,1,1,0,0,0,0,1,0,1,1,1,1,1,1,1,1,1,1,1,1,1,1,1,1,1,1,1,1,1,1,1,1,1,1,1,1,1,1,1,1,1,1,1,1,1,1,1,1,1,1,1,1,1,1,1,0,1,1,1,0,1,1,1,1,1,1,1,1,1,1,0,0,1,1,1,1,1,1,0,0,0,1,1,1,1,1,1,1,1,1,1,1,1,1,0,1,1,1,1,1,1,1,1,1,1,1,1,1,0,1,1,1,1,1,1,1,1,1,0,1,1,1,1,1,1,1,1,0,3,1,1
"Mesothorax:Scutellar shield:Scutellum shape - anterior:concave",0,0,0,0,0,0,0,0,0,0,0,0,0,0,0,0,0,0,0,0,0,0,3,0,0,1,0,1,1,1,0,1,1,0,1,1,0,0,0,0,0,0,1,0,0,0,0,0,0,0,0,0,0,0,0,0,1,0,1,1,1,1,1,1,1,1,1,1,1,1,1,0,0,0,0,0,0,0,1,0,0,0,0,0,0,0,1,0,0,0,0,0,0,0,0,0,0,0,0,1,0,0,0,0,0,0,0,0,0,0,0,0,0,0,0,0,0,0,1,0,1,1,0,1,1,0,1,1,1,0,0,0,0,0,1,0,0,0,0,1
"Mesothorax:Scutellar shield:Scutellum shape - anterior:not concave",1,1,1,1,1,1,1,1,1,1,1,1,1,1,1,1,1,1,1,1,1,1,1,1,1,1,1,1,0,1,1,1,1,1,1,1,1,1,1,1,1,1,1,1,1,1,1,1,1,1,1,1,1,1,1,1,1,1,0,1,1,0,0,0,0,0,0,1,0,1,0,1,1,1,1,1,1,1,1,1,1,1,1,1,1,1,1,1,1,1,1,1,1,1,1,1,1,1,1,1,1,1,1,0,1,1,1,1,1,1,1,1,1,1,1,1,1,0,0,1,1,0,1,0,0,1,0,0,1,1,1,1,1,1,1,1,1,1,1,1
"Mesothorax:Scutellar shield:Scutellum shape - posterior:rounded (arcuate)",0,1,1,1,1,1,1,0,1,1,1,1,0,0,0,1,1,1,0,1,1,1,1,1,1,0,1,1,1,1,1,1,1,1,1,1,1,1,1,0,0,1,1,1,1,1,1,1,1,1,1,1,1,1,1,1,1,1,1,1,1,1,0,1,0,0,0,0,0,0,0,1,1,1,1,1,1,1,1,1,1,1,1,1,1,1,1,1,0,1,1,1,1,1,1,1,1,1,0,1,1,1,1,0,1,1,1,1,1,1,1,1,1,1,1,1,1,0,1,1,1,1,1,1,1,1,1,1,1,1,1,1,1,1,1,1,1,0,0,1
"Mesothorax:Scutellar shield:Scutellum shape - posterior:pointed (acuminate)",1,0,1,0,0,0,1,1,1,0,1,1,0,0,1,1,1,1,1,1,0,0,0,1,0,0,1,1,1,1,0,0,1,1,0,1,0,0,0,0,1,0,1,0,0,0,0,1,1,0,0,0,0,0,1,0,1,1,0,1,1,1,1,1,1,1,1,1,0,1,1,0,1,0,1,0,0,0,0,0,1,0,0,1,0,0,0,0,1,1,0,0,0,0,0,0,0,0,1,0,0,0,0,0,0,0,0,0,0,0,0,0,0,0,0,0,0,0,0,0,1,0,0,0,1,1,0,0,0,0,0,0,1,1,1,0,0,1,1,0
"Mesothorax:Scutellar shield:Scutellum shape - posterior:bilobed (concave at midline)",0,0,0,1,0,0,0,0,0,0,0,0,1,1,0,0,0,0,0,0,0,1,0,0,0,1,0,0,0,0,0,0,0,0,0,0,0,0,0,1,0,0,0,0,0,0,0,0,0,0,0,0,0,0,0,0,0,0,0,0,0,0,0,0,0,0,0,0,1,0,0,0,0,1,0,0,0,0,0,0,0,0,0,0,0,0,0,0,0,0,0,0,0,0,0,0,0,0,0,0,0,0,0,0,0,0,0,0,0,0,0,0,0,0,0,0,0,0,3,0,0,0,0,0,0,0,0,0,0,0,0,0,0,0,0,0,0,0,0,0
"Mesothorax:Scutellar shield:Scutellum shape - posterior:straight (truncate, redundant)",0,0,0,0,0,0,0,0,0,0,0,0,1,0,0,1,0,0,0,0,1,0,0,0,0,0,0,0,0,0,0,0,0,0,0,0,0,0,0,1,1,0,0,0,0,0,0,0,0,0,0,0,0,0,0,0,0,0,0,0,0,0,0,0,0,0,0,0,0,0,0,0,0,1,0,0,0,0,0,0,0,0,0,0,0,0,0,0,0,0,0,0,0,0,0,0,0,0,0,0,0,0,0,0,0,0,0,0,0,0,0,0,0,0,0,0,0,0,0,0,0,0,1,0,0,0,0,0,0,0,0,0,0,0,0,0,0,0,0,0
"Mesothorax:Mesocoxal cavity closure:closed (mesoventrite (A) meets metaventrite (B) laterad of mesocoxa)",0,0,0,0,0,0,0,0,0,0,0,0,0,0,0,0,0,0,0,0,0,0,0,0,0,0,0,0,0,0,0,0,0,1,0,0,1,1,0,0,0,0,0,0,0,0,0,0,0,0,0,0,0,0,0,0,1,1,1,1,1,1,1,1,1,1,1,1,1,1,1,0,0,0,0,0,0,0,0,0,0,0,0,0,0,0,0,0,0,0,0,0,0,0,0,0,0,0,0,0,0,0,0,0,0,0,0,0,0,0,0,0,0,0,0,0,0,0,0,0,0,0,0,0,0,0,0,0,0,0,0,0,0,0,0,0,0,0,0,0
"Mesothorax:Mesocoxal cavity closure:open (mesanepisternum (C) and mesanepimernon (D) reach mesocoxal cavity)",3,1,1,1,1,1,1,1,1,1,1,1,1,1,1,1,1,1,1,1,1,1,1,1,1,1,1,1,1,1,1,1,1,0,1,1,0,0,1,1,1,1,1,1,1,1,1,1,1,0,0,0,0,1,0,0,0,0,0,0,0,0,0,0,0,0,0,0,0,0,0,1,1,1,1,1,1,1,1,1,1,1,1,1,1,1,1,1,1,1,1,1,1,1,1,1,1,1,1,1,1,1,1,0,1,1,1,1,1,1,1,1,1,1,1,1,1,0,1,1,1,0,1,1,1,1,1,1,1,1,1,1,1,1,1,1,0,1,1,1
"Mesothorax:Mesocoxal cavity closure:partly open (mesanepimernon (D) reaches mesocoxal cavity, but mesanepisternum (C) does not)",1,0,0,1,0,0,3,0,0,1,0,0,0,0,0,0,1,0,0,1,0,0,0,1,0,0,3,3,0,1,0,0,0,0,1,1,0,0,0,0,0,0,0,0,0,1,3,0,1,1,1,1,1,0,1,1,0,0,0,0,0,0,0,0,0,0,0,0,0,0,0,0,1,0,0,0,0,0,0,0,0,0,0,0,0,0,0,0,0,0,1,0,1,0,0,0,0,0,0,0,0,0,0,0,0,0,0,3,0,0,1,0,0,0,0,0,0,0,0,0,0,1,0,0,0,0,0,0,0,0,1,0,1,0,0,1,1,1,1,0
"Mesothorax:Mesoventral cavity serration:present",0,0,0,0,0,1,0,0,0,0,0,0,0,0,0,0,0,0,0,0,0,0,0,1,0,1,1,1,0,1,0,0,0,0,0,0,0,0,0,0,0,0,0,0,0,0,0,0,0,0,0,0,0,0,0,0,0,0,0,0,0,0,0,0,0,0,0,0,0,0,0,0,0,0,0,0,0,0,0,0,0,0,0,0,0,0,0,0,0,0,0,0,0,0,0,0,0,0,0,0,0,0,0,0,0,0,0,0,0,0,0,0,0,0,0,0,0,0,0,0,0,0,0,0,0,0,0,0,0,0,0,0,0,0,0,0,0,0,0,0
"Mesothorax:Mesoventral cavity serration:absent",1,1,1,1,1,0,1,1,1,1,1,1,1,1,1,1,1,1,1,1,1,1,1,0,1,1,1,0,1,0,1,1,1,1,1,1,1,1,1,1,1,1,1,1,1,1,1,1,1,1,1,1,1,1,1,1,1,1,1,1,1,1,1,1,1,1,1,1,1,1,1,1,1,1,1,1,1,1,1,1,1,1,1,1,1,1,1,1,1,1,1,1,1,1,1,1,1,1,1,1,1,1,1,0,1,1,1,1,1,1,1,1,1,1,1,1,1,0,1,1,1,1,1,1,1,1,1,1,1,1,1,1,1,1,1,1,1,1,1,1
"Mesothorax:Elytral striae:present (largest punctures aranged in rows)",1,1,1,1,1,1,1,1,1,1,1,1,1,1,0,1,1,1,1,0,0,0,1,1,1,1,1,1,1,1,1,1,1,1,0,1,1,1,1,1,1,1,1,1,1,1,1,1,1,1,1,1,1,1,1,1,1,1,1,1,1,1,0,1,1,1,1,1,1,1,1,0,1,1,1,1,1,1,1,1,1,1,1,1,1,1,1,1,1,1,1,1,1,1,1,1,1,1,1,1,1,1,1,0,1,1,1,1,1,1,1,1,1,1,1,1,1,0,1,1,1,1,1,1,1,1,1,1,1,1,1,1,1,1,1,1,1,1,1,1
"Mesothorax:Elytral striae:absent (punctures not arranged in rows)",1,0,1,0,0,0,0,0,0,0,0,1,0,0,1,1,0,1,0,1,1,1,0,0,0,0,0,0,0,0,0,0,0,0,1,1,1,0,0,0,0,0,0,1,0,0,0,0,0,0,0,0,0,0,0,0,0,0,0,0,0,0,1,0,0,0,0,0,0,0,0,1,0,4,0,0,0,0,0,0,0,0,0,0,0,0,0,0,1,0,0,0,0,0,0,0,0,0,0,0,0,0,0,0,0,0,0,0,0,0,0,0,0,0,0,0,0,0,0,0,0,0,0,0,0,0,0,0,1,0,0,0,0,0,0,0,0,0,0,0
"Mesothorax:Elytra with anterior edge outline near humeri (anterolateral corner) in dorsal view [partially covered by setae in many]:straight to arcuate",1,1,1,1,1,1,1,1,1,1,1,1,1,1,1,1,1,1,1,1,1,1,1,1,1,1,1,1,1,1,1,1,1,0,1,1,0,0,1,0,1,1,1,1,1,1,1,1,1,1,1,1,1,1,1,1,1,1,1,1,1,0,0,1,1,1,0,1,1,0,1,1,1,1,1,1,1,1,1,1,1,1,1,1,1,1,1,1,1,1,1,1,1,1,1,1,1,1,1,1,1,1,1,0,1,1,1,1,1,1,1,1,1,1,1,1,1,0,1,0,1,1,1,0,1,1,1,1,1,1,1,1,1,1,1,1,1,3,1,1
"Mesothorax:Elytra with anterior edge outline near humeri (anterolateral corner) in dorsal view [partially covered by setae in many]:sinuate (recurved) or with rectangular projection",0,0,0,1,0,0,0,0,0,0,0,0,0,0,0,1,0,0,0,0,0,0,0,0,0,0,0,0,0,0,0,0,0,1,0,0,1,1,0,1,0,0,0,0,0,0,0,0,0,0,0,0,0,0,0,0,0,0,1,1,1,1,1,1,0,1,1,1,0,1,0,0,0,0,0,0,0,0,0,0,0,0,0,0,0,0,0,0,0,0,0,0,0,0,0,0,0,0,0,0,0,0,0,0,0,0,0,0,0,0,0,0,0,0,0,0,0,0,1,1,1,0,0,1,0,1,0,0,1,0,0,1,0,0,1,0,0,3,0,0
"Mesothorax:Elytral integument colour pattern:with spots or tranverse bands",1,0,0,0,0,0,0,1,1,1,1,0,0,0,0,0,0,0,0,0,0,0,0,1,1,0,0,0,0,0,0,0,0,0,0,0,0,3,0,0,1,0,0,0,0,1,0,1,1,0,0,0,0,0,0,0,0,0,0,1,1,0,1,1,0,0,1,1,0,1,1,0,1,0,0,0,0,1,0,0,1,0,0,0,0,0,0,0,1,0,0,0,0,1,0,0,0,0,0,0,0,0,0,0,0,0,0,1,0,0,1,1,0,0,0,1,0,0,0,0,0,1,0,0,0,0,0,0,0,0,0,0,1,0,0,1,0,0,1,0
"Mesothorax:Elytral integument colour pattern:with spot or band in apical 2/5 only",0,0,0,0,0,0,0,1,0,0,1,0,0,0,0,0,0,0,0,0,0,0,0,0,1,0,0,0,0,0,0,0,0,0,0,0,0,0,0,0,0,0,0,0,0,0,0,0,0,0,0,0,1,0,0,0,0,0,0,0,0,0,1,1,0,0,0,0,0,0,0,0,0,0,0,0,0,0,0,0,0,0,0,0,1,0,0,0,1,0,0,0,1,0,0,0,0,0,0,0,0,0,0,0,0,0,0,0,0,0,0,1,0,0,0,0,0,0,0,0,0,0,0,0,0,0,0,0,0,0,0,0,1,0,0,0,0,0,0,0
"Mesothorax:Elytral integument colour pattern:with metallic reflections",0,0,0,0,0,0,0,0,0,0,0,0,0,0,0,0,0,0,0,0,0,0,0,0,0,0,0,0,0,0,0,0,0,0,0,0,0,0,0,4,0,0,0,0,0,0,0,0,0,0,0,0,0,0,0,0,0,0,0,0,0,0,0,0,0,0,0,0,0,0,0,0,0,0,0,0,0,0,0,0,0,0,0,0,0,0,0,0,0,1,0,0,0,0,0,0,1,0,0,0,0,0,0,0,0,0,0,1,0,0,0,0,0,1,1,0,0,0,0,0,0,0,0,0,0,0,0,0,0,0,0,0,0,0,0,0,0,0,0,0
"Mesothorax:Elytral integument colour pattern:without spots or transverse bands",1,1,1,1,1,1,1,1,1,1,1,1,1,1,1,1,1,1,1,1,1,1,1,1,1,1,1,1,1,1,1,1,1,1,1,1,1,1,1,1,0,1,1,1,1,1,1,1,1,1,1,1,1,1,1,1,1,1,1,1,1,1,1,1,1,1,1,1,1,1,1,1,1,1,1,1,1,0,1,1,0,1,1,1,0,1,1,1,1,0,1,1,1,1,1,1,1,1,1,1,1,1,1,0,1,1,1,1,1,1,1,0,1,1,1,1,1,0,1,1,1,1,1,1,1,1,1,1,1,1,1,1,1,1,1,1,1,1,1,1
"Mesothorax:Elytral setal colour pattern:present",1,0,0,0,0,0,0,0,0,0,1,0,0,0,0,0,0,0,0,0,0,0,0,0,0,0,0,0,0,0,0,0,0,0,1,1,0,0,1,1,1,0,0,0,0,0,0,0,1,0,0,0,0,0,0,0,0,0,0,0,0,0,0,0,0,0,1,0,0,0,0,0,0,0,0,0,1,1,0,0,0,0,0,0,0,0,0,0,0,0,0,0,0,0,0,0,0,0,0,0,0,0,0,0,0,0,1,0,0,0,0,0,0,0,0,0,0,0,0,0,0,0,0,0,0,0,0,0,0,1,0,0,0,0,0,0,0,0,0,0
"Mesothorax:Elytral setal colour pattern:absent",1,1,1,1,1,1,1,1,1,1,1,1,1,1,1,1,1,1,1,1,1,1,1,1,1,1,1,1,1,1,1,1,1,1,0,1,1,1,0,1,0,1,1,1,1,1,1,1,1,1,1,1,1,1,1,1,1,1,1,1,1,1,1,1,1,1,1,1,1,1,1,1,1,1,1,1,0,1,1,1,3,1,1,1,1,1,1,1,1,1,1,1,1,1,1,1,1,1,1,1,1,1,1,0,1,1,0,1,1,1,1,1,1,1,1,1,1,0,1,1,1,1,1,1,1,1,1,1,1,0,1,1,1,1,1,1,1,1,1,1
"Mesothorax:Elytral setal direction:mainly bare",1,0,1,0,0,0,0,0,0,0,0,0,0,0,0,0,0,0,0,0,0,0,0,0,0,0,0,0,0,0,0,1,0,0,0,0,0,0,0,0,0,0,0,0,0,0,0,0,0,0,0,0,0,0,0,0,0,0,0,0,0,0,0,0,0,0,0,0,1,0,0,1,0,0,0,0,0,0,0,0,1,1,1,0,0,0,0,0,0,0,0,1,0,0,0,4,1,0,0,0,0,0,0,0,0,0,0,1,1,0,0,0,0,0,0,0,1,0,0,0,0,0,0,0,0,0,0,0,0,0,0,0,0,0,0,0,0,0,0,0
"Mesothorax:Elytral setal direction:even and mainly parallel",1,1,1,1,1,1,1,1,1,1,1,1,1,1,1,1,1,1,1,1,1,1,1,1,1,1,1,1,1,1,1,1,1,1,1,1,1,1,1,1,1,1,1,1,1,1,1,1,1,1,1,1,1,1,1,1,1,1,1,1,1,1,1,1,1,1,1,1,1,1,1,0,1,1,1,1,1,1,1,1,1,1,1,1,1,1,1,1,1,1,1,1,1,1,1,1,1,1,1,1,1,1,0,0,1,1,1,0,1,1,1,1,1,1,1,1,1,0,1,1,1,1,1,1,1,1,1,1,1,1,1,1,1,1,1,1,1,1,1,1
"Mesothorax:Elytral setal direction:partially transverse in patches",0,0,0,0,0,0,0,0,0,0,0,0,0,0,0,0,0,0,0,0,0,0,0,0,0,0,1,0,0,0,0,0,0,0,0,0,0,0,0,0,0,0,0,0,0,0,0,0,0,0,0,0,0,0,0,0,0,0,0,0,0,0,0,0,0,0,0,0,0,0,0,0,0,0,0,0,1,0,0,0,0,0,0,0,0,0,0,0,0,0,0,0,0,0,0,0,0,1,0,0,0,0,1,0,0,0,0,0,0,0,0,0,0,0,0,0,0,0,0,0,0,0,0,0,0,0,0,0,0,0,0,0,0,0,0,0,0,0,0,0
"Mesothorax:Elytral setal direction:with bare patches",0,0,0,0,0,0,0,0,0,0,0,0,0,0,0,0,0,0,0,0,0,0,0,0,0,0,0,0,0,0,0,0,0,0,0,0,0,0,1,0,0,0,0,0,0,0,0,0,0,0,0,0,0,0,0,0,0,0,0,0,0,0,0,0,0,0,0,0,0,0,0,0,1,0,0,0,0,0,0,0,0,0,0,0,0,0,0,0,0,0,0,0,0,0,0,0,0,0,0,0,0,0,0,0,0,0,0,0,0,0,0,0,0,0,0,0,0,0,0,0,0,0,0,0,0,0,0,0,0,0,0,0,0,0,0,0,0,0,0,0
"Mesothorax:Elytral setal direction:with setae on odd numbered striae denser than on even numbered striae",0,0,0,0,0,0,0,0,0,0,0,0,0,0,0,0,0,0,0,0,0,0,0,0,0,0,1,0,0,0,0,0,0,0,0,0,0,0,0,0,0,0,0,0,0,0,0,0,0,0,0,0,0,0,0,0,0,0,0,0,0,0,0,0,0,0,0,0,0,0,0,0,0,0,0,0,0,0,0,0,0,0,0,0,0,0,0,0,0,0,0,0,0,0,0,0,0,0,0,0,0,0,0,0,0,0,0,0,0,0,0,0,0,0,0,0,0,0,0,0,0,0,0,0,0,0,0,0,0,0,0,0,0,0,0,0,0,0,0,0
"Mesothorax:Elytral apex spinose? (acute projection at suture):yes",3,3,3,3,3,3,3,3,3,3,3,3,3,3,3,3,3,3,3,3,3,3,3,3,3,3,3,3,3,3,3,3,3,3,3,3,3,3,3,3,3,0,1,1,0,3,3,3,3,3,3,3,3,3,3,3,3,3,3,3,3,3,3,3,3,3,3,3,3,3,3,3,3,3,3,3,3,3,3,3,3,3,3,3,3,3,3,3,3,3,3,3,3,3,3,3,3,3,3,3,3,3,3,0,3,3,3,3,3,3,3,3,3,3,3,3,3,3,3,3,3,3,3,3,3,3,3,3,3,3,3,3,3,3,3,3,3,3,3,3
"Mesothorax:Elytral apex spinose? (acute projection at suture):no",3,3,3,3,3,3,3,3,3,3,3,3,3,3,3,3,3,3,3,3,3,3,3,3,3,3,3,3,3,3,3,3,3,3,3,3,3,3,3,3,3,1,0,0,1,3,3,3,3,3,3,3,3,3,3,3,3,3,3,3,3,3,3,3,3,3,3,3,3,3,3,3,3,3,3,3,3,3,3,3,3,3,3,3,3,3,3,3,3,3,3,3,3,3,3,3,3,3,3,3,3,3,3,0,3,3,3,3,3,3,3,3,3,3,3,3,3,3,3,3,3,3,3,3,3,3,3,3,3,3,3,3,3,3,3,3,3,3,3,3
"Legs:Metacoxal plate elongation on medial half:present",1,0,0,0,0,0,1,1,1,1,1,0,0,0,1,1,0,1,0,1,3,1,0,1,1,0,1,1,1,0,0,0,0,3,1,3,1,1,0,0,1,0,0,0,0,1,0,1,1,1,1,1,1,0,1,1,1,1,1,1,1,1,1,1,0,1,1,1,0,1,1,0,0,0,0,0,0,0,0,0,0,0,0,0,0,0,0,0,0,0,0,0,0,0,0,0,0,0,0,0,0,0,0,0,0,0,0,0,0,0,0,0,0,0,0,0,0,0,0,0,0,0,0,0,0,0,0,0,0,0,0,0,0,0,0,0,0,0,0,0
"Legs:Metacoxal plate elongation on medial half:absent",1,1,1,1,1,1,1,0,0,0,0,1,1,1,1,1,1,0,1,1,1,0,1,0,0,1,1,1,1,1,1,1,1,1,1,1,1,1,1,1,1,1,1,1,1,0,1,1,1,0,1,0,0,1,1,0,1,0,0,0,0,1,1,0,1,0,1,1,1,1,0,1,1,1,1,1,1,1,1,1,1,1,1,1,1,1,1,1,1,1,1,1,1,1,1,1,1,1,1,1,1,1,1,0,1,1,1,1,1,1,1,1,1,1,1,1,1,0,1,1,1,1,1,1,1,1,1,1,1,1,1,1,1,1,1,1,1,1,1,1
"Legs:Metacoxa with ventral plate reaching lateral edge:yes",1,1,1,1,1,0,1,1,1,1,1,1,0,0,0,0,1,1,1,1,1,1,1,1,1,1,1,1,1,1,1,1,1,1,1,1,1,1,1,1,1,1,1,1,1,1,1,1,1,0,1,0,0,0,0,0,1,1,1,1,1,1,1,0,0,0,0,0,1,0,0,1,1,1,1,1,1,1,1,1,1,1,1,1,1,1,1,1,1,1,1,1,1,1,1,1,1,1,1,1,1,1,1,0,1,1,1,1,1,1,1,1,1,1,1,1,1,0,1,1,1,0,1,0,1,1,1,1,1,1,1,1,1,1,1,1,1,1,1,1
"Legs:Metacoxa with ventral plate reaching lateral edge:no",0,0,0,1,1,0,1,0,1,0,1,1,1,1,1,1,0,0,0,0,0,0,0,0,0,0,1,0,0,0,0,0,1,0,0,0,0,0,0,0,0,0,0,0,0,1,0,0,0,1,1,1,1,1,1,1,1,0,0,0,1,0,1,1,0,1,1,1,1,1,1,0,0,1,0,0,0,0,1,0,0,0,0,1,0,0,0,0,0,0,1,0,1,0,0,0,0,0,0,0,0,0,0,0,0,0,0,1,0,0,0,0,0,0,0,0,0,0,0,1,1,1,0,1,0,1,1,0,1,0,0,0,0,0,1,1,0,0,0,0
"Legs:Protrochanter with brush of short setae at base (diagnostically non-useful):present",3,0,1,1,1,0,1,1,3,0,3,1,0,0,0,1,1,1,1,1,1,1,1,3,3,1,1,3,3,3,1,1,3,0,0,3,0,0,0,3,0,1,3,3,3,1,3,0,1,0,0,3,3,0,1,3,1,3,3,3,3,3,3,3,3,1,0,3,3,0,0,3,3,3,3,0,1,1,0,1,0,1,1,0,0,1,0,3,1,1,3,1,1,1,1,1,1,1,1,1,1,1,1,0,1,3,1,1,1,1,1,1,1,1,1,1,3,0,1,1,1,1,1,1,1,1,3,1,1,1,1,3,1,3,1,1,3,3,1,1
"Legs:Protrochanter with brush of short setae at base (diagnostically non-useful):absent",3,1,0,0,0,1,1,0,3,1,3,0,1,1,1,0,0,3,0,0,0,0,0,3,3,0,1,3,3,3,0,0,3,1,1,3,1,1,1,3,1,0,3,3,3,0,3,1,0,1,1,3,3,1,0,3,0,3,3,3,3,3,3,3,3,0,1,3,3,1,1,3,3,3,3,1,0,0,1,0,1,0,1,1,1,0,1,3,0,0,3,0,0,0,1,0,0,0,0,0,1,0,0,0,0,3,0,0,0,0,0,0,0,1,0,0,3,0,0,0,0,0,0,0,0,0,3,0,1,0,0,3,0,3,0,0,3,3,0,0
"Legs:Profemur with complete carina along full length of anterior face (basodorsal to apicoventral):present",3,3,3,3,3,3,3,3,3,3,3,3,3,3,3,3,3,3,3,3,3,3,3,3,3,3,3,3,3,3,3,0,0,0,0,0,0,0,0,0,0,0,0,0,0,1,0,0,0,3,3,3,3,3,3,3,3,3,3,3,3,3,3,3,3,3,3,3,3,3,3,3,3,3,3,3,3,3,3,3,3,3,3,3,3,3,3,3,3,3,3,3,3,3,3,3,3,3,3,3,3,3,3,0,3,3,3,3,3,3,3,3,3,3,3,3,3,3,3,3,3,3,3,3,3,3,3,3,3,3,3,3,3,3,3,3,3,3,3,3
"Legs:Profemur with complete carina along full length of anterior face (basodorsal to apicoventral):absent",3,3,3,3,3,3,3,3,3,3,3,3,3,3,3,3,3,3,3,3,3,3,3,3,3,3,3,3,3,3,3,1,1,1,1,1,1,1,1,1,1,1,1,1,1,0,1,1,1,3,3,3,3,3,3,3,3,3,3,3,3,3,3,3,3,3,3,3,3,3,3,3,3,3,3,3,3,3,3,3,3,3,3,3,3,3,3,3,3,3,3,3,3,3,3,3,3,3,3,3,3,3,3,0,3,3,3,3,3,3,3,3,3,3,3,3,3,3,3,3,3,3,3,3,3,3,3,3,3,3,3,3,3,3,3,3,3,3,3,3
"Legs:Protibia dorsal spines:tooth-like spines (thickened setae) present, at least near apex",0,0,0,1,0,1,1,1,1,1,0,0,0,0,0,1,0,0,0,0,0,0,0,0,0,0,0,0,0,0,0,0,1,0,0,0,0,0,0,0,0,0,0,0,0,0,0,1,1,0,0,0,0,0,0,0,0,0,0,0,0,0,0,0,0,0,0,0,0,0,0,0,0,1,0,0,0,0,0,0,0,0,0,0,0,0,0,0,0,0,0,0,0,0,0,0,0,0,0,0,0,0,0,0,0,0,0,0,0,0,0,0,0,0,0,0,0,0,0,0,0,0,0,0,0,0,0,0,0,0,0,0,0,0,0,0,0,0,0,0
"Legs:Protibia dorsal spines:spines absent",1,1,1,0,1,0,0,0,0,1,1,1,1,1,0,1,1,1,1,1,1,1,1,1,1,1,1,1,1,1,1,1,1,1,1,1,1,1,1,1,1,1,1,1,1,1,1,1,1,1,1,1,1,1,1,1,1,1,1,1,1,1,1,1,1,1,1,1,1,1,1,1,1,1,1,1,1,1,1,1,1,1,1,1,1,1,1,1,1,1,1,1,1,1,1,1,1,1,1,1,1,1,1,0,1,1,1,1,1,1,1,1,1,1,1,1,1,1,1,1,1,1,1,1,1,1,1,1,1,1,1,1,1,1,1,1,1,1,1,1
"Legs:Protibia dorsal spines:single digging spine (outgrowth of integument) at midlength",0,0,0,0,0,0,0,0,0,0,0,0,0,0,1,0,0,0,0,0,0,0,0,0,0,0,0,0,0,0,0,0,0,0,0,0,0,0,0,0,0,0,0,0,0,0,0,0,0,0,0,0,0,0,0,0,0,0,0,0,0,0,0,0,0,0,0,0,0,0,0,0,0,0,0,0,0,0,0,0,0,0,0,0,0,0,0,0,0,0,0,0,0,0,0,0,0,0,0,0,0,0,0,0,0,0,0,0,0,0,0,0,0,0,0,0,0,0,0,0,0,0,0,0,0,0,0,0,0,0,0,0,0,0,0,0,0,0,0,0
"Legs:Tarsal pads or membranous lobes:present on tasomere III only",0,0,0,0,0,0,0,0,1,1,0,0,0,0,0,0,0,0,0,0,0,0,0,0,0,0,0,0,0,0,0,0,0,0,0,0,0,0,0,0,0,0,0,0,0,0,0,0,0,0,0,0,0,0,0,0,0,0,0,0,0,0,0,0,0,0,0,0,0,0,0,0,0,0,0,0,0,0,0,0,0,0,0,0,0,0,0,0,0,0,0,0,0,0,0,0,0,0,0,0,0,0,0,0,0,0,0,0,0,0,0,0,0,0,0,0,0,0,0,0,0,0,0,0,0,0,0,0,0,0,0,0,0,0,0,0,0,0,0,0
"Legs:Tarsal pads or membranous lobes:present on tasomere IV only",0,0,0,0,0,0,0,0,0,0,0,0,0,0,0,0,0,0,0,0,0,0,0,0,0,0,0,0,0,1,0,0,0,0,0,1,0,0,0,0,0,0,0,0,0,1,0,1,1,0,0,0,0,0,0,0,0,0,0,0,0,0,0,0,0,0,0,1,0,0,0,0,0,0,0,0,0,0,0,0,0,0,0,0,0,0,0,0,0,0,0,0,0,0,0,0,0,0,0,0,0,0,0,0,0,0,0,0,0,0,0,0,0,0,0,0,0,0,0,0,0,0,0,0,0,0,0,0,1,0,0,0,0,0,0,0,0,0,0,0
"Legs:Tarsal pads or membranous lobes:present on multiple tarsomeres",1,0,0,0,1,1,1,0,0,0,0,0,0,0,0,0,0,0,0,0,0,0,0,0,0,0,0,0,0,0,1,0,0,0,0,0,0,0,0,0,0,0,0,0,0,0,0,0,0,0,0,0,0,0,0,0,0,0,0,0,0,0,0,0,0,0,0,0,0,0,0,0,0,0,0,0,0,0,0,0,0,0,0,0,0,0,0,0,0,0,0,0,0,0,0,0,0,0,0,0,0,0,0,0,0,0,0,0,0,0,0,0,0,0,0,0,0,0,1,1,1,1,1,0,1,1,1,1,0,1,0,0,0,0,1,0,1,0,0,0
"Legs:Tarsal pads or membranous lobes:absent",0,1,1,1,0,0,0,1,0,0,1,1,1,1,1,1,1,1,1,1,1,1,1,1,1,1,1,1,1,0,0,1,1,1,1,1,1,1,1,1,1,1,1,1,1,0,1,0,0,1,1,1,1,1,1,1,1,1,1,1,1,1,1,1,1,1,1,0,1,1,1,1,1,1,1,1,1,1,1,1,1,1,1,1,1,1,1,1,1,1,1,1,1,1,1,1,1,1,1,1,1,1,1,0,1,1,1,1,1,1,1,1,1,1,1,1,1,0,0,0,0,0,0,1,0,0,0,1,1,0,1,1,1,1,0,1,0,1,1,1
"Legs:Tarsal pads or membranous lobes present on tarsomeres # (not considering tasomere 1):II and III",0,0,0,0,1,1,1,0,0,0,0,0,0,0,0,0,0,0,0,0,0,0,0,0,0,0,0,0,0,0,0,0,0,0,0,0,0,0,0,0,0,0,0,0,0,0,0,0,0,0,0,0,0,0,0,0,0,0,0,0,0,0,0,0,0,0,0,0,0,0,0,0,0,0,0,0,0,0,0,0,0,0,0,0,0,0,0,0,0,0,0,0,0,0,0,0,0,0,0,0,0,0,0,0,0,0,0,0,0,0,0,0,0,0,0,0,0,0,1,1,1,0,0,0,1,1,1,0,0,0,0,0,0,0,3,0,1,0,0,0
"Legs:Tarsal pads or membranous lobes present on tarsomeres # (not considering tasomere 1):II, III and IV",1,0,0,0,0,0,0,0,0,0,0,0,0,0,0,0,0,0,0,0,0,0,0,0,0,0,0,0,0,0,1,0,0,0,0,0,0,0,0,0,0,0,0,0,0,0,0,0,0,0,0,0,0,0,0,0,0,0,0,0,0,0,0,0,0,0,0,0,0,0,0,0,0,0,0,0,0,0,0,0,0,0,0,0,0,0,0,0,0,0,0,0,0,0,0,0,0,0,0,0,0,0,0,0,0,0,0,0,0,0,0,0,0,0,0,0,0,0,0,1,1,1,1,0,0,1,0,1,0,1,0,0,0,0,1,0,0,0,0,0
"Legs:Tarsal claw setae:present",0,0,0,0,0,0,0,0,0,0,0,0,0,0,0,0,0,0,0,0,0,0,0,0,0,0,0,0,0,0,0,1,1,1,0,1,1,3,1,1,1,1,1,1,1,1,1,1,1,0,0,0,0,0,0,0,0,0,0,0,0,0,0,0,0,0,0,0,0,0,0,0,0,0,0,0,0,0,0,0,0,0,0,0,0,0,0,0,0,0,0,0,0,0,0,0,0,0,0,0,0,0,0,0,0,0,0,0,0,0,0,0,0,0,0,0,0,0,0,0,0,0,0,0,0,0,0,0,0,0,0,0,0,0,0,0,0,0,0,0
"Legs:Tarsal claw setae:absent",1,1,1,1,1,1,1,1,1,1,1,1,1,1,1,1,1,1,1,1,1,1,1,1,1,1,1,1,1,1,1,0,0,0,1,0,3,3,0,0,0,0,0,0,0,1,0,0,0,1,1,1,1,1,1,1,1,1,1,1,1,1,1,1,1,1,1,1,1,1,1,1,1,1,1,1,1,1,1,1,1,1,1,1,1,1,1,1,1,1,1,1,1,1,1,1,1,1,1,1,1,1,1,0,1,1,1,1,1,1,1,1,1,1,1,1,1,0,1,1,1,1,1,1,1,1,1,1,1,1,1,1,1,1,1,1,1,1,1,1
"Legs:Tarsal claw shape:with two points (or appendiculate)",1,0,0,0,0,0,0,0,0,0,0,0,0,0,0,0,0,0,0,0,0,0,0,0,0,0,0,0,0,1,0,0,0,0,0,0,0,0,0,0,0,0,0,0,0,0,0,0,0,0,0,0,0,0,0,0,0,0,0,0,0,1,0,0,0,0,0,1,0,1,0,0,0,0,0,0,0,0,0,0,0,0,0,0,0,0,0,0,0,0,0,0,0,0,0,0,0,1,0,0,0,0,0,0,0,0,0,0,0,0,0,0,0,0,0,0,0,0,0,0,0,0,0,0,0,0,0,0,0,0,0,0,0,0,0,0,0,0,0,0
"Legs:Tarsal claw shape:with 3 or more points",0,0,0,1,0,0,0,0,0,0,0,0,0,0,0,0,0,0,0,0,0,0,0,0,0,0,0,0,0,1,0,0,0,0,0,0,0,0,0,0,0,0,0,0,0,0,0,0,0,0,0,0,0,0,0,0,0,0,0,0,0,0,0,0,0,1,0,0,0,4,0,0,0,0,0,0,0,0,0,0,0,0,0,0,0,0,0,0,0,0,0,0,0,0,0,0,0,0,0,0,0,0,0,0,0,0,0,0,0,0,0,0,0,0,0,0,0,0,0,0,0,0,0,0,0,0,0,0,0,0,0,0,0,0,0,0,0,0,0,0
"Legs:Tarsal claw shape:simple",0,1,1,0,1,1,1,1,1,1,1,1,1,1,1,1,1,1,1,1,1,1,1,1,1,1,1,1,1,0,1,1,1,1,1,1,1,1,1,1,1,1,1,1,1,1,1,1,1,1,1,1,1,1,1,1,1,1,1,1,1,0,1,1,1,0,1,0,1,1,1,1,1,1,1,1,1,1,1,1,1,1,1,1,1,1,1,1,1,1,1,1,1,1,1,1,1,0,1,1,1,1,1,0,1,1,1,1,1,1,1,1,1,1,1,1,1,0,1,1,1,1,1,1,1,1,1,1,1,1,1,1,1,1,1,1,1,1,1,1
"Ventrites:Ventrite sides microserration (e.g. 100 points per mm):present",0,0,0,0,0,0,0,0,0,0,0,0,0,0,0,0,0,0,0,0,0,0,0,0,0,0,0,0,0,0,0,0,0,0,0,0,0,0,0,0,0,0,0,0,0,0,0,0,0,0,0,0,0,0,0,0,0,0,0,0,0,0,0,0,0,1,1,1,0,1,0,0,0,0,0,0,0,1,0,0,0,0,0,0,0,0,0,0,0,0,1,0,0,0,0,0,0,0,0,0,0,0,1,0,1,0,0,0,0,0,0,1,0,0,0,0,0,0,0,0,1,0,0,1,0,1,1,0,0,0,1,0,1,1,1,1,1,1,1,0
"Ventrites:Ventrite sides microserration (e.g. 100 points per mm):absent",1,1,1,1,1,1,1,1,1,1,1,1,1,1,1,1,1,1,1,1,1,1,1,1,1,1,1,1,1,1,1,1,1,1,1,1,1,1,1,1,1,1,1,1,1,1,1,1,1,1,1,1,1,1,1,1,1,1,1,1,1,1,1,1,1,1,1,0,1,0,1,1,1,1,1,1,1,0,1,1,1,1,1,1,1,1,1,1,1,1,1,1,1,1,1,1,1,1,1,1,1,1,3,0,0,1,1,1,1,1,1,0,1,1,1,1,1,0,1,1,1,1,1,0,1,0,0,1,1,1,1,1,0,0,1,0,0,0,0,1
"Ventrites:Ventrite 5 apex shape:bisinuate with paired setal brushes (larger in males)",0,0,0,0,0,0,0,0,0,0,0,0,0,0,0,0,0,0,0,0,0,0,0,0,0,0,0,0,0,0,0,0,0,0,0,0,0,0,0,0,0,0,0,0,0,0,0,0,0,0,0,0,0,0,0,0,0,0,0,0,0,0,0,0,0,0,0,0,0,0,0,0,0,0,0,0,0,0,0,0,0,0,0,0,0,0,0,0,0,0,0,0,0,0,0,0,0,0,0,0,0,0,0,0,0,0,0,0,0,0,0,0,0,0,0,0,1,0,0,0,0,0,0,0,0,0,0,0,0,0,0,0,0,0,0,0,0,0,0,0
"Ventrites:Ventrite 5 apex shape:arcuate without paired setal brushes",1,1,1,1,1,1,1,1,1,1,1,1,1,1,1,1,1,1,1,1,1,1,1,1,1,1,1,1,1,1,1,1,1,1,1,1,1,1,1,1,1,1,1,1,1,1,1,1,1,1,1,1,1,1,1,1,1,1,1,1,1,1,1,1,1,1,1,1,1,1,1,1,1,1,1,1,1,1,1,1,1,1,1,1,1,1,1,1,1,1,1,1,1,1,1,1,1,1,1,1,1,1,1,0,1,1,1,1,1,1,1,1,1,1,1,1,0,0,1,1,1,1,1,1,1,1,1,1,1,1,1,1,1,1,1,1,1,1,1,1
"Aedeagus:Paramere articulation:at base",1,1,1,1,1,1,1,1,1,1,1,1,1,1,1,1,1,1,1,1,1,1,1,1,1,1,1,1,1,1,1,1,1,1,1,1,1,1,1,0,1,1,1,1,1,1,1,1,1,1,1,1,1,1,1,1,0,0,0,0,0,0,0,0,0,0,0,0,0,0,0,1,1,1,1,1,1,1,1,1,1,1,1,1,1,1,1,1,1,1,1,1,1,1,1,1,1,1,1,1,1,1,1,0,1,1,1,1,1,1,1,1,1,1,1,1,1,0,1,1,1,1,1,1,1,1,1,1,1,1,1,1,1,1,1,1,1,1,1,1
"Aedeagus:Paramere articulation:at midlength -parameres fused at base",0,0,0,0,0,0,0,0,0,0,0,0,0,0,0,0,0,0,0,0,0,0,0,0,0,0,0,0,0,0,0,0,0,0,0,0,0,0,0,1,0,0,0,0,0,0,0,0,0,0,0,0,0,0,1,0,1,1,1,1,1,1,1,1,1,1,1,1,1,1,1,0,0,0,0,0,0,0,0,0,0,0,0,0,0,0,0,0,0,0,0,0,0,0,0,0,0,0,0,0,0,0,0,0,0,0,0,0,0,0,0,0,0,0,0,0,0,0,0,0,0,0,0,0,0,0,0,0,0,0,0,0,0,0,0,0,0,0,0,0
"Aedeagus:Paramere apical lateral expansions:present",3,0,1,1,1,1,1,1,1,0,1,0,0,0,0,0,1,0,1,1,0,0,3,1,0,1,1,1,1,0,1,1,1,0,1,1,1,1,1,1,1,1,1,3,1,3,1,1,1,0,0,0,1,1,1,1,0,0,0,0,0,0,0,0,1,1,1,0,1,0,0,1,1,1,1,0,1,1,1,1,1,0,1,0,0,1,1,1,1,1,1,1,1,1,1,0,1,1,0,1,1,1,1,0,0,1,0,1,1,1,1,1,1,1,1,1,1,0,1,1,0,1,1,1,1,1,1,1,1,0,1,1,1,1,1,1,1,1,0,1
"Aedeagus:Paramere apical lateral expansions:absent",1,1,0,1,0,0,0,0,0,1,1,1,1,1,1,1,0,1,1,1,1,1,1,0,1,0,0,0,0,1,0,0,0,1,0,0,0,0,0,1,0,0,0,1,0,1,0,3,1,1,1,1,1,0,1,0,1,1,1,1,1,1,1,1,1,1,1,1,1,1,1,1,0,1,1,1,0,1,0,0,0,1,1,1,1,0,0,0,1,0,0,0,0,0,0,1,0,0,1,0,0,0,0,0,1,0,1,0,0,3,1,1,0,0,0,0,0,0,0,0,1,0,0,0,0,0,0,0,0,1,0,0,1,0,0,1,0,0,1,0
"Aedeagus:Parameres with number of setae on each:zero",3,3,1,0,0,0,0,0,0,0,0,0,0,0,0,1,0,0,0,0,0,0,0,0,1,0,1,0,0,0,1,0,0,0,0,0,0,0,0,0,0,0,0,0,0,0,0,0,0,0,1,0,0,0,1,0,0,0,0,0,0,0,0,0,0,0,0,0,0,0,0,0,1,0,0,0,1,0,0,0,0,1,1,1,0,0,0,1,0,0,0,1,1,1,0,1,1,1,0,1,1,1,1,0,0,0,1,1,1,0,1,0,1,1,1,1,0,0,0,0,0,0,0,0,0,0,1,0,0,0,0,1,1,1,0,3,0,0,0,3
"Aedeagus:Parameres with number of setae on each:one",3,3,0,0,0,0,0,0,0,0,0,0,0,0,0,0,0,0,0,0,0,0,0,0,0,0,1,1,0,1,0,0,0,0,0,0,0,0,0,0,0,0,0,0,0,0,0,0,0,0,0,0,1,0,0,1,0,0,0,0,0,0,1,0,0,0,1,0,0,0,1,0,0,0,0,0,0,0,0,0,0,0,0,1,0,1,0,0,1,0,0,0,0,1,0,0,0,0,0,1,0,0,0,0,0,0,1,0,0,0,0,1,0,0,0,0,0,0,0,0,0,0,0,0,0,0,0,0,0,0,0,0,1,1,0,3,0,0,1,3
"Aedeagus:Parameres with number of setae on each:two",3,3,0,0,0,0,0,0,0,0,0,0,0,0,1,0,0,0,0,0,0,0,0,1,0,0,1,1,1,1,0,0,0,0,0,0,0,0,0,0,0,0,0,0,0,0,0,0,0,0,0,0,0,0,0,1,0,1,0,1,1,1,0,0,0,1,1,1,1,1,1,0,0,1,1,0,0,1,0,0,0,0,0,1,0,1,1,0,1,0,0,0,0,1,0,0,0,0,1,1,0,0,1,0,1,0,0,1,0,0,0,1,0,0,0,0,0,0,0,0,0,0,0,0,0,0,0,0,0,0,0,0,1,1,0,3,0,0,1,1
"Aedeagus:Parameres with number of setae on each:three or more setae",3,3,1,1,1,1,1,1,1,1,1,1,1,1,0,1,1,1,1,1,1,1,1,0,0,1,1,1,1,3,0,1,1,1,1,1,1,1,1,1,1,1,1,1,1,1,1,1,1,1,0,1,0,1,1,0,1,0,1,0,0,0,0,1,1,0,0,0,0,0,0,1,0,3,1,1,0,1,1,1,1,0,0,0,1,0,1,0,0,1,1,0,1,1,1,0,1,1,0,1,0,0,1,0,1,1,0,1,0,1,1,1,1,0,0,0,1,0,1,1,1,1,1,1,1,1,1,1,1,1,1,0,1,1,1,1,1,1,0,3
"Geography:Nunavut and Northwest Territories",0,0,0,0,0,0,0,1,0,0,0,0,0,0,0,0,0,0,0,0,0,0,1,0,3,0,1,0,0,0,0,0,0,0,1,0,0,0,0,0,0,0,0,0,0,1,0,0,0,1,1,0,1,0,1,0,1,0,0,0,1,0,0,0,0,0,0,0,0,0,1,0,0,0,1,0,0,0,0,0,0,0,0,1,1,0,0,0,1,0,0,0,0,3,0,0,1,0,0,0,0,0,1,0,1,0,1,1,0,0,1,1,1,0,0,3,1,0,0,0,0,0,0,0,0,0,0,0,1,3,0,0,0,0,0,1,0,0,0,0
"Geography:Yukon",0,0,0,0,0,0,0,1,0,0,0,0,0,0,0,0,0,0,0,0,0,0,1,0,1,0,1,1,0,0,0,0,0,0,1,0,0,0,0,0,0,0,0,0,0,0,0,0,0,1,3,0,1,0,1,0,1,0,0,0,1,0,0,0,0,0,0,0,0,0,3,0,0,0,3,0,0,0,0,0,0,0,0,3,1,0,0,0,1,0,0,0,0,1,0,0,3,0,0,0,0,0,3,0,1,0,3,1,0,0,1,1,1,0,0,3,1,0,0,0,0,0,0,0,0,0,0,0,1,1,0,0,0,0,0,1,0,0,0,0
"Geography:British Columbia",0,0,0,1,0,0,0,1,1,0,1,0,0,0,0,0,1,0,1,0,0,0,1,1,1,0,1,1,1,0,0,0,0,0,1,1,0,0,1,0,0,0,0,0,0,1,0,0,0,0,0,0,1,0,1,1,1,1,0,1,1,0,1,1,0,0,1,0,0,1,1,0,0,0,1,1,0,1,0,3,0,1,1,1,1,1,1,0,1,1,1,1,0,1,1,1,1,0,0,1,1,1,1,0,1,1,1,1,1,1,1,1,1,0,1,0,1,0,1,0,1,1,0,0,0,1,0,0,1,1,1,0,1,1,1,1,1,1,1,0
"Geography:Alberta",0,0,1,0,0,0,0,1,1,0,1,0,0,0,0,0,0,0,0,0,0,0,1,1,1,0,1,1,1,0,1,0,0,0,1,1,0,0,0,0,0,0,0,0,0,1,0,0,1,1,0,0,1,0,1,1,1,1,1,1,1,1,1,0,0,0,1,0,0,0,1,0,0,0,1,0,0,0,0,0,0,0,0,1,1,0,0,0,1,0,1,0,0,0,1,0,1,1,1,0,0,1,1,0,1,1,1,1,0,0,1,1,1,0,1,0,1,0,0,0,1,0,1,0,1,0,0,0,1,1,0,0,1,0,1,1,0,0,0,0
"Geography:Saskatechewan and Manitoba",0,0,1,1,0,0,0,1,1,0,1,0,0,0,0,0,0,0,0,1,0,0,1,1,1,0,1,1,1,0,1,0,0,0,1,1,0,0,1,0,0,0,0,0,0,1,0,0,1,1,0,0,1,0,0,0,0,1,1,1,1,1,1,0,0,0,1,0,0,0,1,0,0,0,1,0,0,0,0,0,0,0,0,1,1,0,0,0,1,0,1,0,1,0,1,0,1,1,0,0,0,0,1,0,1,0,1,1,0,0,1,1,1,0,1,0,1,0,0,0,0,0,1,1,0,0,0,0,1,1,0,0,1,0,1,1,0,0,0,0
"Geography:Ontario",1,0,1,1,0,0,0,1,0,0,1,0,0,0,0,0,0,0,1,1,0,1,1,1,1,0,1,1,0,1,1,0,0,0,1,1,0,0,1,0,0,0,0,0,0,1,0,0,1,0,0,0,1,0,1,1,0,1,0,1,1,1,1,0,0,0,1,1,0,1,1,0,0,0,1,0,1,1,0,0,1,0,0,1,1,0,0,0,1,0,1,1,1,1,1,0,1,1,1,1,0,0,1,0,1,0,1,1,0,0,1,1,1,3,1,0,1,0,1,0,1,0,1,1,1,0,1,0,1,1,1,0,1,0,1,1,0,0,0,0
"Geography:Quebec",1,0,1,1,0,0,0,1,0,0,1,0,0,0,0,0,0,0,1,1,0,0,1,1,1,0,1,1,0,0,1,0,0,0,1,1,0,0,1,0,0,0,0,0,0,1,0,0,1,1,0,0,1,0,1,1,0,1,0,1,1,1,1,1,0,0,1,0,0,0,1,0,0,0,1,0,1,1,0,0,1,0,0,1,1,0,0,0,1,0,1,1,1,1,1,0,1,1,1,0,0,0,1,0,1,0,1,1,0,0,1,1,1,1,0,0,1,0,1,1,1,0,1,1,1,0,0,0,1,1,1,0,1,0,1,1,0,0,0,0
"Geography:New Brunswick, Prince Edward Island, and Nova Scotia",0,0,1,1,0,0,0,1,0,0,1,0,0,0,0,0,0,0,0,1,0,0,1,1,1,0,1,1,0,0,1,0,0,0,1,1,0,0,0,0,0,0,0,0,0,1,0,0,1,0,0,0,1,0,0,1,0,1,0,1,1,1,1,1,0,0,1,0,0,0,1,0,0,0,1,0,1,1,0,0,1,0,0,1,1,0,0,0,1,0,0,1,1,1,1,1,1,1,1,0,0,0,1,0,3,0,1,1,0,0,1,1,1,3,0,0,0,0,1,1,1,0,1,1,1,0,0,0,1,0,1,0,1,0,1,1,0,0,0,0
"Geography:Newfoundland and Labrador",0,0,0,1,0,0,0,1,0,0,0,0,0,0,0,0,0,0,0,0,0,0,1,0,1,0,1,1,0,0,0,0,0,0,0,0,0,0,0,0,0,0,0,0,0,0,0,0,0,1,0,0,1,0,0,0,0,0,0,0,0,0,0,0,0,0,0,0,0,0,0,0,0,0,1,0,0,0,0,0,1,0,0,1,1,0,0,0,1,0,0,0,0,0,0,0,1,0,0,0,0,0,0,0,1,0,1,0,0,0,1,0,1,0,0,1,0,0,0,0,0,0,1,1,0,0,0,0,1,0,0,0,0,0,0,1,0,0,0,0
"Geography:Alaska",0,0,0,0,0,0,0,1,0,0,1,0,0,0,0,0,0,0,0,0,0,0,1,0,1,0,0,1,0,0,0,0,0,0,1,0,0,0,0,0,0,0,0,0,0,0,0,0,0,1,1,0,1,1,1,1,1,1,0,0,1,0,0,0,0,0,0,0,0,0,0,0,0,0,1,1,0,0,0,0,0,0,0,1,1,0,0,0,1,1,0,0,0,0,0,0,1,0,0,1,1,0,0,0,1,0,1,1,0,0,1,1,1,0,0,0,1,0,1,0,1,0,0,0,0,0,0,0,1,1,0,0,0,0,1,1,0,0,0,0
"Geography:Washington, Oregon & Idaho",0,0,0,1,0,0,0,1,1,0,1,0,0,0,0,0,1,0,1,1,0,0,1,1,1,0,1,1,3,1,1,0,0,0,1,1,0,0,1,0,0,0,0,0,0,1,0,0,0,0,0,0,1,0,1,1,0,0,0,1,1,1,0,1,0,0,1,0,0,1,1,3,1,0,1,1,0,0,0,1,1,1,1,1,1,1,1,0,1,1,1,1,1,1,0,1,1,1,0,1,1,1,1,0,1,0,1,1,1,1,0,1,1,0,1,1,1,0,1,1,1,1,0,0,1,1,0,1,0,0,1,0,1,1,1,1,1,1,0,1
"Geography:California",0,0,0,1,1,1,1,1,1,0,1,1,1,1,0,0,1,1,1,1,0,1,0,1,0,1,1,1,1,1,1,0,0,0,1,1,0,0,1,1,0,0,0,0,0,1,1,1,1,0,0,1,1,0,1,1,0,0,0,1,0,0,1,1,1,1,1,1,0,1,1,1,1,0,1,0,0,1,0,0,0,1,1,1,0,1,1,0,0,0,1,1,1,0,0,1,1,1,0,1,0,1,1,0,1,0,1,1,1,1,0,1,1,0,1,1,1,0,1,1,1,1,0,0,1,1,0,0,3,0,1,1,1,1,1,1,1,0,1,1
"Geography:Montana, Wyoming & North Dakota",0,0,1,1,0,0,0,1,1,0,1,0,0,0,0,0,0,0,0,1,0,0,1,1,1,0,1,1,3,1,0,0,0,0,1,1,0,0,1,0,0,0,0,0,0,0,0,0,1,0,0,0,1,0,1,1,1,1,1,1,1,1,1,1,0,0,1,0,0,1,1,0,0,0,1,1,0,1,1,1,1,1,1,1,0,0,0,0,1,0,1,1,1,1,1,0,1,1,0,1,0,1,1,0,1,1,1,1,0,1,0,1,0,0,1,1,1,0,1,0,1,0,0,0,1,0,0,0,0,0,1,0,1,0,1,1,0,0,1,0
"Geography:Nevada, Utah & Colorado",0,0,0,1,0,1,0,1,1,0,1,1,0,0,0,1,0,0,1,0,0,0,0,0,1,0,1,1,1,1,0,0,0,0,1,1,0,0,1,0,0,0,0,0,0,1,0,1,0,0,0,1,1,0,1,0,3,0,0,1,1,1,0,1,1,0,1,1,0,0,1,0,0,0,1,0,0,0,1,0,0,1,1,1,0,0,0,0,0,0,1,0,0,0,0,1,1,0,0,0,0,0,1,0,0,0,1,1,0,1,0,1,0,0,0,1,1,0,0,0,1,1,0,0,0,0,0,1,0,0,3,0,1,0,1,1,0,0,0,0
"Geography:Arizona & New Mexico",1,0,0,1,0,1,1,1,1,1,1,1,1,0,1,1,0,1,0,1,1,0,0,0,0,0,1,1,1,1,0,1,1,1,0,1,1,1,1,1,0,1,0,0,1,1,0,1,1,0,0,1,1,0,0,0,0,0,0,0,0,0,3,0,1,1,1,1,0,1,0,0,0,0,0,0,0,0,0,0,0,0,0,0,0,0,0,0,0,0,0,0,1,0,0,0,0,0,0,0,0,0,0,0,0,0,1,1,0,0,0,0,0,0,0,1,0,0,1,1,1,0,0,0,0,0,0,0,0,0,1,0,1,0,1,1,0,0,0,0
"Geography:South Dakota, Nebraska & Iowa",0,0,1,1,0,0,0,1,0,0,1,0,0,0,0,0,0,0,0,0,0,0,1,0,1,0,1,1,0,1,0,0,0,1,1,1,0,0,1,0,0,0,0,0,0,1,0,0,1,0,0,0,1,0,0,0,0,0,1,1,1,1,1,0,0,0,1,0,0,0,3,1,0,0,0,0,1,0,0,0,0,0,0,0,1,0,0,0,0,0,1,0,0,0,0,0,0,1,0,0,0,0,1,0,0,0,1,1,0,1,0,1,1,0,1,1,1,0,1,0,1,0,0,0,0,0,0,0,0,0,3,0,1,0,1,1,0,0,0,0
"Geography:Texas",1,1,0,1,1,1,1,1,1,1,1,0,0,1,1,0,0,1,0,0,1,1,0,0,0,0,1,0,0,1,3,0,1,1,0,1,1,1,1,1,1,1,0,3,0,1,0,1,1,0,0,0,1,0,0,0,0,0,0,0,0,0,1,0,0,1,1,1,0,1,3,0,0,1,0,0,0,0,0,0,0,0,0,0,0,0,0,1,0,0,0,0,0,0,0,0,0,0,0,0,0,0,0,0,0,0,0,0,0,0,0,0,0,0,0,0,0,0,0,0,1,0,0,0,0,0,0,0,0,0,0,1,1,0,0,1,0,0,0,0
"Geography:Minnesota, Wisconsin & Michigan",1,0,1,1,0,0,1,1,3,0,1,0,0,0,0,1,0,0,1,1,0,1,1,1,1,0,1,1,0,3,1,0,0,0,1,1,0,0,1,0,0,0,0,0,0,3,0,0,1,0,0,0,1,0,0,0,1,1,0,1,1,1,1,0,0,0,1,3,0,3,1,0,0,0,0,0,1,0,0,0,0,0,0,1,1,0,0,0,1,0,3,3,1,1,0,0,3,1,0,0,0,0,1,0,0,0,1,1,0,0,3,1,1,3,0,0,0,0,1,0,1,0,1,1,1,0,0,0,1,1,1,1,1,0,1,1,0,0,0,0
"Geography:Illinois, Indiana & Ohio",1,1,0,1,0,1,3,1,3,0,1,0,0,0,0,0,0,0,1,1,1,1,1,0,0,0,1,1,0,1,0,0,0,1,0,1,0,0,1,1,0,0,0,0,0,1,0,0,1,0,0,0,1,0,0,0,0,1,0,1,1,1,1,1,0,0,1,1,0,1,1,1,0,0,0,0,0,1,0,0,0,0,1,1,0,0,0,1,0,0,1,1,1,0,0,1,0,1,0,1,0,0,0,0,0,0,0,0,0,0,0,1,0,0,0,0,0,0,1,0,1,1,0,1,1,0,0,0,0,0,1,1,1,0,1,1,0,0,1,0
"Geography:Kansas, Missouri, Oklahoma, Arkansas, Louisiana & Mississippi",1,1,0,1,1,1,1,1,1,0,1,0,0,0,1,1,0,1,1,1,1,1,0,0,0,0,1,0,0,1,3,0,1,1,0,1,0,0,1,1,1,0,0,3,0,1,0,1,1,0,0,0,1,0,0,1,0,0,0,1,1,1,1,0,0,0,1,1,1,3,1,1,0,3,0,0,0,0,0,0,0,0,1,0,0,0,0,1,0,0,1,0,1,0,0,3,0,0,0,3,0,0,0,0,0,0,0,0,0,0,0,1,1,0,0,1,0,0,1,0,1,1,0,0,1,0,0,0,0,0,1,1,1,0,1,1,0,0,1,0
"Geography:Maine, Vermont & New Hampshire",1,0,1,1,0,0,1,1,0,0,1,0,0,0,0,0,0,0,0,1,0,0,1,1,1,0,1,3,0,1,1,0,0,0,1,1,0,0,1,0,0,0,0,0,0,3,0,0,1,0,0,0,1,0,1,3,1,1,0,1,1,1,1,1,0,0,1,3,0,3,1,0,0,0,3,0,1,1,0,0,1,0,0,1,1,0,0,0,1,0,1,1,1,1,1,0,1,1,0,0,0,0,1,0,0,0,1,1,0,0,1,1,1,3,0,0,0,0,1,0,1,0,1,1,1,0,0,0,1,1,1,0,1,0,1,1,0,0,1,0
"Geography:Massachusetts, Connecticut & Rhode Island",1,0,1,1,0,0,1,1,0,0,1,0,0,0,0,0,0,0,1,1,0,1,1,1,1,0,1,3,0,1,3,0,0,0,1,1,0,0,1,0,0,0,0,0,0,3,0,0,1,0,0,0,1,0,1,0,1,0,0,1,0,1,0,0,0,0,1,3,0,3,1,1,0,0,0,0,1,1,0,0,0,0,0,1,0,0,0,0,0,0,1,3,1,0,0,1,0,1,0,1,0,0,0,0,0,0,1,1,0,0,0,1,1,3,0,0,0,0,1,1,1,0,0,1,1,0,1,0,1,0,3,0,1,0,1,1,0,0,1,0
"Geography:New York",1,0,1,1,0,0,1,1,3,0,1,0,0,0,0,0,0,0,1,1,1,1,1,1,1,0,1,1,0,1,3,0,1,0,3,1,0,0,1,0,0,0,0,0,0,3,0,0,1,0,0,0,1,0,1,3,3,1,0,1,1,1,1,1,0,0,1,3,0,1,1,1,0,0,1,0,1,3,0,0,0,0,0,1,3,0,0,0,1,0,1,1,1,1,1,3,1,1,1,1,0,0,0,0,0,0,1,1,0,0,3,1,1,1,0,0,0,0,1,0,1,3,0,1,1,0,0,0,1,3,1,0,1,0,1,1,0,0,1,0
"Geography:Pennsylvania & West Virginia",1,0,1,1,0,0,1,1,1,0,1,0,0,0,0,0,0,0,1,1,3,1,1,1,0,0,1,1,0,1,1,0,0,0,1,1,0,0,1,1,1,0,0,0,0,1,0,0,1,0,0,0,1,0,1,0,0,1,0,1,1,1,1,1,0,0,1,3,0,1,1,1,0,0,0,0,1,1,0,0,0,0,1,1,0,0,0,1,0,0,1,1,1,0,1,1,1,1,1,1,0,0,1,0,0,0,1,1,0,0,0,1,1,1,0,1,0,0,1,0,1,1,0,1,1,0,0,0,1,0,1,1,1,0,1,1,0,0,1,0
"Geography:New Jersey, Delaware, Maryland, District of Columbia, & Virginia",1,0,1,1,1,1,1,1,1,0,1,0,0,0,0,0,0,1,1,1,1,1,1,0,0,0,1,3,0,1,3,0,1,0,0,1,0,0,1,1,1,0,0,0,0,1,0,0,1,0,0,0,1,0,0,0,0,0,0,1,1,1,1,1,0,0,1,1,0,1,1,1,0,0,0,0,1,1,0,0,0,0,0,1,0,0,0,3,0,0,1,0,1,0,0,1,0,0,1,1,0,0,0,0,0,0,0,0,0,0,0,1,1,0,0,0,0,0,1,0,1,1,0,1,1,0,0,0,3,0,3,1,1,0,1,1,0,0,1,0
"Geography:Kentucky, Tennessee, North Carolina, South Carolina, Georgia & Alabama",1,1,1,1,1,1,1,1,1,0,1,0,0,0,0,1,0,1,1,1,1,1,1,3,1,0,1,1,0,1,1,0,1,1,0,1,0,1,1,1,1,1,0,3,0,1,0,1,1,0,0,0,1,0,0,0,0,0,0,1,1,0,1,1,0,0,1,1,1,1,0,1,0,0,0,0,0,1,0,0,0,0,1,1,0,0,0,1,0,0,1,0,1,0,1,1,1,1,0,1,0,0,0,0,0,0,0,0,0,0,0,1,0,0,0,1,0,0,1,0,1,1,0,1,1,0,0,0,1,0,1,1,1,0,1,1,0,0,1,1
"Geography:Florida",1,0,0,1,1,1,1,1,1,0,1,0,0,0,0,1,0,1,1,0,1,1,0,0,0,0,0,0,0,1,1,0,1,1,0,1,0,1,1,1,1,1,1,3,0,0,0,1,1,0,0,0,0,0,0,0,0,0,0,0,0,0,0,0,0,0,1,1,1,1,1,1,0,0,0,0,0,0,0,0,0,0,0,0,0,0,0,1,0,0,0,0,0,0,0,0,0,0,0,1,0,0,0,0,0,0,0,0,0,0,0,0,0,0,0,1,0,0,1,0,1,0,0,0,0,0,0,0,0,0,0,0,1,0,1,1,0,0,1,0
"Subfamily/tribe [taxonomic grouping tool]:Hypnoidinae",0,0,0,0,0,0,0,0,0,0,0,0,0,0,0,0,0,0,0,0,0,0,0,0,0,0,0,0,0,0,0,0,0,0,0,0,0,0,0,0,0,0,0,0,0,0,0,0,0,1,1,1,1,1,1,1,0,0,0,0,0,0,0,0,0,0,0,0,0,0,0,0,0,0,0,0,0,0,0,0,0,0,0,0,0,0,0,0,0,0,0,0,0,0,0,0,0,0,0,0,0,0,0,0,0,0,0,0,0,0,0,0,0,0,0,0,0,0,0,0,0,0,0,0,0,0,0,0,0,0,0,0,0,0,0,0,0,0,0,0
"Subfamily/tribe [taxonomic grouping tool]:Agrypninae",0,0,0,0,0,0,0,0,0,0,0,0,0,0,0,0,0,0,0,0,0,0,0,0,0,0,0,0,0,0,0,1,1,1,1,1,1,1,1,1,1,1,1,1,1,1,1,1,1,0,0,0,0,0,0,0,0,0,0,0,0,0,0,0,0,0,0,0,0,0,0,0,0,0,0,0,0,0,0,0,0,0,0,0,0,0,0,0,0,0,0,0,0,0,0,0,0,0,0,0,0,0,0,0,0,0,0,0,0,0,0,0,0,0,0,0,0,0,0,0,0,0,0,0,0,0,0,0,0,0,0,0,0,0,0,0,0,0,0,0
"Subfamily/tribe [taxonomic grouping tool]:Small subfamilies",0,0,0,0,0,0,0,0,0,0,0,0,0,0,0,0,0,0,0,0,0,0,0,0,0,0,0,0,0,0,0,0,0,0,0,0,0,0,0,0,0,0,0,0,0,0,0,0,0,0,0,0,0,0,0,0,0,0,0,0,0,0,0,0,0,0,0,0,0,0,0,0,0,0,0,0,0,0,0,0,0,0,0,0,0,0,0,0,0,0,0,0,0,0,0,0,0,0,0,0,0,0,0,0,0,0,0,0,0,0,0,0,0,0,0,0,0,0,0,0,0,0,0,0,0,0,0,0,0,0,0,0,0,0,0,0,0,0,0,0
"Subfamily/tribe [taxonomic grouping tool]:Dendrometrini",0,0,0,0,0,0,0,0,0,0,0,0,0,0,0,0,0,0,0,0,0,0,0,0,0,0,0,0,0,0,0,0,0,0,0,0,0,0,0,0,0,0,0,0,0,0,0,0,0,0,0,0,0,0,0,0,0,0,0,0,0,0,0,0,0,0,0,0,0,0,0,0,0,0,0,0,0,0,0,0,0,0,0,0,0,0,0,0,0,0,0,0,0,0,0,0,0,0,0,0,0,0,0,0,0,0,0,0,0,0,0,0,0,0,0,0,0,1,1,1,1,1,1,1,1,1,0,1,1,1,1,1,1,1,1,1,0,1,1,1
"Subfamily/tribe [taxonomic grouping tool]:Prosternini",0,0,0,0,0,0,0,0,0,0,0,0,0,0,0,0,0,0,0,0,0,0,0,0,0,0,0,0,0,0,0,0,0,0,0,0,0,0,0,0,0,0,0,0,0,0,0,0,0,0,0,0,0,0,0,0,0,0,0,0,0,0,0,0,0,0,0,0,0,0,0,0,0,0,1,0,1,1,1,1,1,1,1,1,1,1,0,1,1,0,1,1,1,1,1,1,1,1,1,1,1,0,1,0,0,1,0,1,0,0,1,1,1,0,0,1,1,0,0,0,0,0,0,0,0,0,0,0,0,0,0,0,0,0,0,0,0,0,0,0
"Subfamily/tribe [taxonomic grouping tool]:Oxynopterini",0,0,0,0,0,0,0,0,0,0,0,0,0,0,0,0,0,0,0,0,0,0,0,0,0,0,0,0,0,0,0,0,0,0,0,0,0,0,0,0,0,0,0,0,0,0,0,0,0,0,0,0,0,0,0,0,0,0,0,0,0,0,0,0,0,0,0,0,0,0,0,1,1,1,0,0,0,0,0,0,0,0,0,0,0,0,0,0,0,0,0,0,0,0,0,0,0,0,0,0,0,0,0,0,0,0,0,0,0,0,0,0,0,0,0,0,0,0,0,0,0,0,0,0,0,0,0,0,0,0,0,0,0,0,0,0,0,0,0,0
"Subfamily/tribe [taxonomic grouping tool]:Negastriinae",0,0,0,0,0,0,0,0,0,0,0,0,0,0,0,0,0,0,0,0,0,0,0,0,0,0,0,0,0,0,0,0,0,0,0,0,0,0,0,0,0,0,0,0,0,0,0,0,0,0,0,0,0,0,0,0,1,1,1,1,1,1,1,1,0,0,0,0,0,0,0,0,0,0,0,0,0,0,0,0,0,0,0,0,0,0,0,0,0,0,0,0,0,0,0,0,0,0,0,0,0,0,0,0,0,0,0,0,0,0,0,0,0,0,0,0,0,0,0,0,0,0,0,0,0,0,0,0,0,0,0,0,0,0,0,0,0,0,0,0
"Subfamily/tribe [taxonomic grouping tool]:Elaterinae",0,0,0,1,1,1,1,1,1,1,1,1,1,1,1,1,0,1,1,1,1,1,1,1,1,1,1,1,0,1,0,0,0,0,0,0,0,0,0,0,0,0,0,0,0,0,0,0,0,0,0,0,0,0,0,0,0,0,0,0,0,0,0,0,0,0,0,0,0,0,0,0,0,0,0,0,0,0,0,0,0,0,0,0,0,0,0,0,0,0,0,0,0,0,0,0,0,0,0,0,0,0,0,0,0,0,0,0,0,0,0,0,0,0,0,0,0,0,0,0,0,0,0,0,0,0,0,0,0,0,0,0,0,0,0,0,0,0,0,0
"Subfamily/tribe [taxonomic grouping tool]:Agriotini",0,0,0,0,0,0,0,0,0,0,0,0,0,0,0,0,0,0,0,0,0,0,0,0,0,1,1,1,0,0,0,0,0,0,0,0,0,0,0,0,0,0,0,0,0,0,0,0,0,0,0,0,0,0,0,0,0,0,0,0,0,0,0,0,0,0,0,0,0,0,0,0,0,0,0,0,0,0,0,0,0,0,0,0,0,0,0,0,0,0,0,0,0,0,0,0,0,0,0,0,0,0,0,0,0,0,0,0,0,0,0,0,0,0,0,0,0,0,0,0,0,0,0,0,0,0,0,0,0,0,0,0,0,0,0,0,0,0,0,0
"Subfamily/tribe [taxonomic grouping tool]:Cebrionini",0,0,0,0,0,0,0,0,0,0,0,1,1,1,1,1,0,0,0,0,0,0,0,0,0,0,0,0,0,0,0,0,0,0,0,0,0,0,0,0,0,0,0,0,0,0,0,0,0,0,0,0,0,0,0,0,0,0,0,0,0,0,0,0,0,0,0,0,0,0,0,0,0,0,0,0,0,0,0,0,0,0,0,0,0,0,0,0,0,0,0,0,0,0,0,0,0,0,0,0,0,0,0,0,0,0,0,0,0,0,0,0,0,0,0,0,0,0,0,0,0,0,0,0,0,0,0,0,0,0,0,0,0,0,0,0,0,0,0,0
"Subfamily/tribe [taxonomic grouping tool]:Cardiophorinae",0,0,0,0,0,0,0,0,0,0,0,0,0,0,0,0,0,0,0,0,0,0,0,0,0,0,0,0,0,0,0,0,0,0,0,0,0,0,0,0,0,0,0,0,0,0,0,0,0,0,0,0,0,0,0,0,0,0,0,0,0,0,0,0,1,1,1,1,1,1,1,0,0,0,0,0,0,0,0,0,0,0,0,0,0,0,0,0,0,0,0,0,0,0,0,0,0,0,0,0,0,0,0,0,0,0,0,0,0,0,0,0,0,0,0,0,0,0,0,0,0,0,0,0,0,0,0,0,0,0,0,0,0,0,0,0,0,0,0,0
"Subfamily/tribe [taxonomic grouping tool]:Elaterini",0,0,0,0,0,0,0,0,0,0,0,0,0,0,0,0,0,1,1,1,1,1,1,0,0,0,0,0,0,0,0,0,0,0,0,0,0,0,0,0,0,0,0,0,0,0,0,0,0,0,0,0,0,0,0,0,0,0,0,0,0,0,0,0,0,0,0,0,0,0,0,0,0,0,0,0,0,0,0,0,0,0,0,0,0,0,0,0,0,0,0,0,0,0,0,0,0,0,0,0,0,0,0,0,0,0,0,0,0,0,0,0,0,0,0,0,0,0,0,0,0,0,0,0,0,0,0,0,0,0,0,0,0,0,0,0,0,0,0,0
